# Supplementary material for: Nature of S-States in the Oxygen-Evolving Complex Resolved by High-Energy Resolution Fluorescence Detected X-ray Absorption Spectroscopy
Source: J Am Chem Soc. 2023 Nov 16;145(47):25579–94. doi: 10.1021/jacs.3c06046 (PMC10690802; doi:10.1021/jacs.3c06046)
Supplement: Supplementary file 2 — ja3c06046_si_002.txt [file ja3c06046_si_002.txt]

S1 QM models  
   
S1A   Charge: 0, Multiplicity: 15
   
Mn 25.098857 35.383687 60.694252
Mn 27.435554 35.182118 62.123900
Mn 27.369349 33.302355 60.089372
Mn 27.558959 33.289638 57.312718
Ca 27.939432 36.496453 59.089574
O 26.587567 36.430381 61.090672
O 28.459584 34.635250 60.760391
O 26.122312 34.001966 61.497719
O 28.533746 32.730583 58.843148
O 26.637767 34.373770 58.872237
O 26.437544 33.919888 55.969336
O 28.386917 31.723319 55.916690
O 27.470355 36.895347 56.747928
O 28.492871 38.743235 58.756095
H 30.386279 26.554956 57.103005
C 30.312282 27.064948 58.050497
H 30.925319 26.579770 58.850733
C 28.846641 27.289381 58.425836
C 28.118614 28.177032 57.408572
O 28.737709 29.196409 56.962017
O 26.944771 27.859844 57.071553
H 33.765459 42.205889 52.647136
C 33.048045 41.804450 53.345646
H 33.479306 40.971406 53.939090
C 31.705548 41.449908 52.694551
C 30.627839 41.201008 53.728267
C 30.236714 42.214741 54.619815
C 30.030370 39.942272 53.877617
C 29.308695 41.977904 55.631897
C 29.093065 39.691224 54.882413
C 28.724008 40.702445 55.789425
O 27.856105 40.447516 56.784836
H 33.875561 32.213250 54.592800
C 32.897071 31.686966 54.550602
C 31.723080 32.640464 54.450346
O 30.586048 32.222898 54.187549
C 32.710960 30.758649 55.761122
O 32.642334 31.505749 56.974253
N 31.990794 33.946618 54.664434
C 31.005847 35.008634 54.546912
C 31.221855 35.876327 53.288684
O 30.609091 36.937311 53.156588
C 30.876577 35.831828 55.833419
C 29.939342 35.240573 56.888525
O 29.140659 34.340279 56.508122
O 29.964661 35.737058 58.052685
N 32.041731 35.385150 52.333780
C 32.064647 35.924468 50.969468
C 30.860047 35.427153 50.158323
H 21.689023 40.969417 58.988050
C 22.547088 41.319581 59.569561
C 22.908244 42.776615 59.425437
O 23.730114 43.288408 60.209814
C 23.750846 40.403945 59.257551
C 23.344661 38.951653 59.482968
C 24.431082 37.901679 59.371361
O 25.505720 38.078859 58.781244
O 24.082289 36.782901 59.926845
N 22.348695 43.506722 58.443707
C 22.797167 44.863986 58.165328
H 21.965682 45.497422 57.900025
C 23.822536 44.911964 57.010608
C 25.033880 44.084173 57.267128
C 25.358885 42.810439 56.874142
N 26.063035 44.494081 58.089259
C 26.960840 43.512760 58.192177
N 26.553764 42.481941 57.464326
H 28.443635 49.488007 59.951732
C 27.906209 50.447117 60.002688
C 26.706800 50.304103 59.103346
O 26.800654 50.328659 57.872794
H 28.589964 51.232710 59.639272
N 25.536490 50.064439 59.745112
C 24.423094 49.401851 59.075556
C 23.290712 50.340170 58.685934
C 24.003937 48.197949 59.921402
C 25.113839 47.153810 59.955606
N 25.231414 46.405429 61.049250
O 25.858257 47.004071 58.962984
H 19.270631 31.358208 59.579210
C 20.170241 31.259410 58.971132
C 21.203591 30.451211 59.768412
O 21.371024 30.640722 60.983206
C 20.753166 32.591777 58.439249
C 21.692927 33.287932 59.362699
C 23.035020 33.565730 59.258814
N 21.315733 33.786874 60.591576
C 22.384198 34.336153 61.189105
N 23.445352 34.219282 60.402961
N 21.934459 29.553306 59.070761
C 23.024831 28.754786 59.656503
H 22.650574 28.351391 60.618669
C 24.290760 29.582928 59.888602
C 24.862601 30.120270 58.584612
C 25.813918 31.292408 58.678404
O 26.115053 31.771449 59.823493
O 26.235200 31.730146 57.580738
H 25.342343 28.901557 65.956376
C 25.430583 29.593704 66.782123
H 25.235584 29.098263 67.755773
C 24.468339 30.787226 66.589564
C 24.501015 31.386800 65.215279
C 25.300867 32.338275 64.628574
N 23.629116 30.987554 64.214868
C 23.878645 31.655954 63.083884
N 24.894920 32.476079 63.317176
H 24.889820 37.055719 67.047362
C 25.452204 36.885366 66.121681
C 26.307484 38.146500 65.903689
O 25.843679 39.160372 65.369391
C 24.479040 36.587803 64.987785
C 25.090493 36.016786 63.716210
O 26.330094 35.710655 63.741031
O 24.322217 35.861421 62.734731
N 27.584360 38.123015 66.373983
C 28.490867 39.280094 66.368274
C 29.422946 39.399857 65.157071
O 30.111550 40.416408 65.018609
H 29.083429 39.257539 67.291201
N 29.417582 38.363270 64.310238
C 30.077021 38.349727 63.010307
C 29.379940 37.302649 62.132408
O 29.472451 37.364325 60.904917
C 31.578805 38.046687 63.106555
O 28.748793 36.396899 62.809990
O 24.308409 42.687709 62.720829
O 25.696369 39.072749 56.162386
O 24.822382 31.823702 54.801257
O 30.342446 30.753617 58.365225
O 26.614044 39.117920 61.934900
O 24.252361 39.890705 63.203664
O 25.581692 37.745646 53.705539
O 26.751555 43.913185 61.825719
O 27.696556 41.455104 60.879161
O 27.442429 35.684052 54.286905
H 30.699472 30.376337 66.032444
C 31.018906 30.890758 65.104316
H 31.997506 31.360958 65.227864
C 30.088940 31.992201 64.575050
C 28.833318 31.488006 63.845621
C 28.301923 32.510742 62.859355
O 28.126928 33.698806 63.289318
O 28.062729 32.124741 61.677543
H 36.469287 31.575154 63.532724
C 36.987893 32.139355 62.737355
H 37.705291 32.836251 63.183209
C 35.951109 32.870769 61.869489
C 35.053395 33.817032 62.679689
C 33.992033 34.566576 61.870899
N 32.958239 33.657190 61.372783
C 31.969293 34.006425 60.534192
N 31.840706 35.267127 60.122948
N 31.131226 33.075590 60.079488
O 23.991895 45.671523 63.479742
O 29.238869 29.787565 60.815742
O 25.986775 29.258848 55.023141
H 30.791038 28.040778 57.896179
H 28.299961 26.343277 58.517280
H 28.777901 27.802735 59.396060
H 32.884983 42.614081 54.072627
H 31.809107 40.565374 52.051553
H 31.407847 42.280287 52.035167
H 30.671804 43.211356 54.527561
H 30.313248 39.127255 53.215685
H 29.037392 42.779588 56.315423
H 28.652667 38.701477 54.988866
H 27.155408 41.571071 57.230475
H 32.899208 31.073767 53.639256
H 33.555643 30.053446 55.800724
H 31.792712 30.171903 55.621359
H 31.824384 31.249638 57.456983
H 32.929690 34.197895 54.935438
H 30.041535 34.516863 54.372296
H 30.447344 36.810491 55.581415
H 31.856295 36.027004 56.288059
H 32.440484 34.471567 52.480328
H 32.063452 37.017771 51.034755
H 33.008397 35.613479 50.507555
H 29.923083 35.745962 50.629741
H 30.861602 34.331710 50.093674
H 30.888401 35.831876 49.138075
H 22.277093 41.179894 60.626307
H 24.597693 40.670646 59.901211
H 24.073563 40.554419 58.220604
H 22.570172 38.667172 58.755046
H 22.894642 38.834388 60.477225
H 21.746355 43.042526 57.780483
H 23.239867 45.248360 59.086377
H 23.346205 44.553223 56.090135
H 24.104416 45.960013 56.843303
H 24.844882 42.132383 56.209765
H 26.126594 45.434293 58.523603
H 27.873601 43.554904 58.771059
H 27.644245 50.644785 61.047555
H 25.557849 50.035117 60.752924
H 24.845548 49.004065 58.146807
H 22.805797 50.786263 59.565646
H 22.527402 49.797398 58.113816
H 23.677625 51.152028 58.059336
H 23.124578 47.719924 59.466437
H 23.711949 48.495702 60.937952
H 25.885962 45.623571 61.079507
H 24.588726 46.476888 61.828855
H 19.853011 30.675416 58.096493
H 19.924716 33.259622 58.165187
H 21.307311 32.389634 57.515800
H 23.716857 33.360762 58.443746
H 22.370766 34.825109 62.153815
H 21.756507 29.460448 58.083488
H 23.213514 27.915722 58.978143
H 24.048044 30.412573 60.557440
H 25.033516 28.963989 60.409690
H 25.392236 29.333487 58.030556
H 24.056732 30.463605 57.921338
H 26.469856 29.947782 66.792524
H 23.436990 30.469503 66.794820
H 24.701507 31.573922 67.317798
H 26.113648 32.926310 65.033060
H 22.895985 30.299277 64.316356
H 23.324929 31.541179 62.159154
H 26.103085 36.023084 66.306815
H 23.733090 35.856519 65.328207
H 23.915076 37.484870 64.705799
H 27.906116 37.278274 66.821098
H 27.888043 40.194062 66.386144
H 28.779133 37.599042 64.478575
H 29.936065 39.323508 62.526095
H 31.747905 37.049642 63.532196
H 32.067414 38.791148 63.743869
H 32.033923 38.089565 62.110169
H 24.044187 42.809576 61.769619
H 23.853435 43.406772 63.185602
H 26.510639 39.629693 56.316321
H 25.399566 38.860289 57.068330
H 28.264890 39.357858 58.016740
H 25.249632 30.940603 54.870614
H 24.287488 31.797559 53.989852
H 29.689585 31.490687 58.466184
H 29.835973 30.079288 57.835489
H 29.203692 31.912024 55.418090
H 25.730941 39.321011 62.312131
H 26.561008 38.202240 61.591363
H 24.249002 40.867523 63.131952
H 24.687405 39.687011 64.055067
H 25.367783 38.424423 54.369871
H 25.176703 37.945528 52.836799
H 25.954667 43.535730 62.247264
H 27.181899 43.112994 61.450287
H 26.841014 37.606886 56.524913
H 27.296508 40.618790 61.209215
H 28.617905 41.214664 60.660792
H 27.019940 34.945061 54.809239
H 26.722572 36.279094 54.008981
H 31.147163 30.110262 64.340158
H 29.804853 32.685077 65.377858
H 30.672860 32.590682 63.860644
H 29.053530 30.570415 63.291062
H 28.028995 31.253107 64.557649
H 37.558958 31.418340 62.138165
H 36.459427 33.446950 61.081416
H 35.329594 32.126434 61.349761
H 34.554683 33.258608 63.488110
H 35.676566 34.574425 63.175886
H 33.530996 35.338378 62.504972
H 34.458848 35.075340 61.015519
H 31.138756 35.504687 59.420130
H 32.312609 36.015507 60.598675
H 30.248834 33.308228 59.623848
H 31.303907 32.100872 60.261008
H 24.808855 45.371600 63.953062
H 23.385375 45.958511 64.205676
H 29.687545 30.042770 59.985954
H 28.751875 30.590742 61.078325
H 26.381977 28.778932 55.807012
H 26.240778 28.714294 54.237006
H 29.108025 39.217396 59.344928
H 25.922115 33.188499 55.581417
H 28.418214 30.784571 56.210040
H 32.910881 32.732590 61.771062
H 27.579672 36.401446 55.902057
H 25.347820 33.093915 62.595268
H 20.396570 33.713248 61.000666
H 31.748121 38.515433 59.134591
H 30.525726 39.838717 57.380407
H 31.885053 40.942712 57.237663
H 31.376349 42.827268 58.236622
H 30.544705 42.967098 59.746887
H 33.169909 39.566185 58.953844
C 32.279198 39.175110 58.438897
C 31.362802 40.277289 57.934012
C 30.778675 41.068387 59.079418
N 30.928528 42.381353 59.019792
O 30.192566 40.518943 60.035068
H 32.626850 38.559243 57.600160
N 22.488881 39.035201 54.471719
C 23.022999 40.393002 54.533999
H 22.255798 41.057584 54.872573
C 23.486306 40.846812 53.139589
C 24.633999 41.823002 53.205000
C 25.938999 41.365002 52.986999
C 24.432999 43.206002 53.490999
C 27.012999 42.258002 53.019999
C 25.548999 44.110002 53.555999
C 26.827999 43.625002 53.333999
H 23.818264 39.972587 52.564395
H 22.637747 41.276432 52.590651
H 26.119858 40.313867 52.768468
H 23.422640 43.581805 53.652628
H 28.021410 41.885303 52.849333
H 25.374637 45.160059 53.787213
H 27.691775 44.286841 53.380658
H 21.044552 36.869196 54.393027
C 21.594999 36.938002 55.307999
C 21.938531 38.404232 55.531549
O 21.715885 38.993862 56.598714
C 22.804993 35.979871 55.267882
C 23.639625 36.069594 56.547283
C 22.320749 34.546315 55.018602
H 20.924930 36.641536 56.125168
H 23.448052 36.274838 54.425185
H 23.034892 35.814056 57.426891
H 24.032296 37.079122 56.695324
H 24.495901 35.385715 56.506820
H 21.661116 34.213282 55.832969
H 23.167760 33.851590 54.972403
H 21.758451 34.466801 54.078041
H 23.855398 40.415893 55.247607
H 22.707968 38.483744 53.656995
~    
   
S1A,H   Charge: 1, Multiplicity: 15
   
Mn 25.001116 35.406857 60.778212
Mn 27.396738 35.159437 62.095848
Mn 27.355819 33.255632 60.070613
Mn 27.660573 33.222380 57.372680
Ca 27.922330 36.503554 59.078070
O 26.538997 36.405793 61.068594
O 28.418516 34.614332 60.724824
O 26.083343 33.984873 61.430112
O 28.567160 32.646697 58.869435
O 26.751504 34.263150 58.712450
O 26.465323 33.836683 55.813346
O 28.461239 31.784852 56.080074
O 27.290728 36.778906 56.780938
O 28.503228 38.724475 58.693854
H 30.386279 26.554956 57.103005
C 30.312282 27.064948 58.050497
H 30.925319 26.579770 58.850733
C 28.854143 27.318421 58.431422
C 28.142437 28.239371 57.434316
O 28.765550 29.278342 57.031523
O 26.976754 27.929919 57.070504
H 33.765459 42.205889 52.647136
C 33.048045 41.804450 53.345646
H 33.479306 40.971406 53.939090
C 31.723378 41.396939 52.685489
C 30.647419 41.121065 53.714639
C 30.230726 42.139924 54.589269
C 30.068633 39.853932 53.876940
C 29.291825 41.907414 55.589707
C 29.115075 39.608332 54.870547
C 28.713958 40.629956 55.754056
O 27.825326 40.390157 56.732538
H 33.875561 32.213250 54.592800
C 32.897071 31.686966 54.550602
C 31.722321 32.637298 54.493166
O 30.571744 32.213895 54.301302
C 32.745520 30.741901 55.751478
O 32.729087 31.482376 56.970657
N 31.989606 33.951410 54.662003
C 30.968991 34.976333 54.549279
C 31.021007 35.755149 53.225718
O 30.121074 36.579593 52.989514
C 30.897041 35.877330 55.791467
C 29.965047 35.331032 56.877000
O 29.143642 34.444095 56.514583
O 30.010919 35.836550 58.034582
N 32.004710 35.457419 52.364359
C 32.064647 35.924468 50.969468
C 30.860047 35.427153 50.158323
H 21.689023 40.969417 58.988050
C 22.547088 41.319581 59.569561
C 22.912129 42.775292 59.421076
O 23.746145 43.282481 60.195644
C 23.748573 40.403567 59.259716
C 23.329560 38.956186 59.481831
C 24.406123 37.899674 59.386522
O 25.490513 38.062194 58.812045
O 24.032113 36.783530 59.936931
N 22.346411 43.507755 58.445566
C 22.797167 44.863986 58.165328
H 21.965682 45.497422 57.900025
C 23.819910 44.908647 57.007887
C 25.028331 44.073740 57.256970
C 25.346411 42.801707 56.854128
N 26.063989 44.475883 58.075099
C 26.960229 43.493410 58.167957
N 26.544384 42.467793 57.435461
H 28.443635 49.488007 59.951732
C 27.906209 50.447117 60.002688
C 26.707679 50.300541 59.103439
O 26.802330 50.318595 57.872720
H 28.589964 51.232710 59.639272
N 25.537185 50.062058 59.745275
C 24.423094 49.401851 59.075556
C 23.290712 50.340170 58.685934
C 24.001126 48.196745 59.919038
C 25.102688 47.143861 59.947356
N 25.223788 46.399954 61.043437
O 25.836441 46.981456 58.948315
H 19.270631 31.358208 59.579210
C 20.170241 31.259410 58.971132
C 21.212762 30.461779 59.766151
O 21.397493 30.669125 60.975778
C 20.737343 32.597631 58.441050
C 21.643478 33.310182 59.383882
C 22.987138 33.586242 59.317184
N 21.231425 33.813183 60.599819
C 22.281450 34.363535 61.226711
N 23.364664 34.242997 60.470851
N 21.936036 29.556185 59.071251
C 23.024831 28.754786 59.656503
H 22.650574 28.351391 60.618669
C 24.291119 29.573355 59.886756
C 24.855209 30.081490 58.572004
C 25.790699 31.260256 58.633744
O 26.114922 31.742537 59.778863
O 26.185377 31.698853 57.531679
H 25.342343 28.901557 65.956376
C 25.430583 29.593704 66.782123
H 25.235584 29.098263 67.755773
C 24.465992 30.785194 66.585776
C 24.478879 31.362200 65.201335
C 25.278808 32.293137 64.583305
N 23.581751 30.958411 64.225114
C 23.814386 31.603261 63.077818
N 24.847151 32.413367 63.277570
H 24.889820 37.055719 67.047362
C 25.452204 36.885366 66.121681
C 26.308238 38.145064 65.899205
O 25.852346 39.150247 65.342847
C 24.472717 36.589141 64.994674
C 25.066671 36.010427 63.722684
O 26.296693 35.676756 63.723727
O 24.281302 35.873145 62.747253
N 27.578029 38.127557 66.386750
C 28.490867 39.280094 66.368274
C 29.414298 39.378233 65.147974
O 30.109753 40.386233 64.989580
H 29.083429 39.257539 67.291201
N 29.391631 38.333150 64.308946
C 30.045798 38.309454 63.006314
C 29.329511 37.282178 62.123228
O 29.405195 37.357623 60.895132
C 31.541713 37.975615 63.097654
O 28.700163 36.368054 62.792672
O 24.310751 42.694234 62.712194
O 25.687866 39.006853 56.158275
O 24.822382 31.823702 54.801257
O 30.487875 30.726633 58.415186
O 26.622279 39.116371 61.923158
O 24.268767 39.900912 63.181450
O 25.581692 37.745646 53.705539
O 26.752611 43.906720 61.799630
O 27.667792 41.451852 60.815780
O 27.561872 35.874607 54.158989
H 30.699472 30.376337 66.032444
C 31.018906 30.890758 65.104316
H 31.997506 31.360958 65.227864
C 30.084347 31.988431 64.563223
C 28.845600 31.476507 63.806706
C 28.287788 32.499006 62.833198
O 28.103315 33.684887 63.258904
O 28.025172 32.110879 61.653407
H 36.469287 31.575154 63.532724
C 36.987893 32.139355 62.737355
H 37.705291 32.836251 63.183209
C 35.954787 32.885348 61.879573
C 35.124452 33.889547 62.691318
C 34.055168 34.641400 61.896644
N 32.972497 33.742063 61.492918
C 31.979958 34.058262 60.649482
N 31.883894 35.284280 60.136277
N 31.096623 33.124346 60.294141
O 23.991895 45.671523 63.479742
O 29.238869 29.787565 60.815742
O 25.986775 29.258848 55.023141
H 30.806838 28.033107 57.893074
H 28.284812 26.384830 58.507798
H 28.801552 27.817474 59.409858
H 32.861371 42.613861 54.065608
H 31.867302 40.510430 52.052726
H 31.396905 42.206932 52.014757
H 30.653280 43.140681 54.487770
H 30.366173 39.033213 53.224150
H 29.000511 42.716481 56.255810
H 28.680032 38.616662 54.983938
H 27.123805 41.566770 57.204495
H 32.884086 31.092841 53.626680
H 33.585995 30.030874 55.751881
H 31.818110 30.163495 55.641530
H 31.939262 31.212251 57.490789
H 32.930230 34.220512 54.910149
H 30.018707 34.434745 54.492827
H 30.484795 36.857080 55.514691
H 31.890695 36.065234 56.216855
H 32.639284 34.722114 52.633983
H 32.101589 37.021346 50.965767
H 33.007058 35.555034 50.553605
H 29.925250 35.814352 50.574669
H 30.818588 34.330629 50.159926
H 30.943017 35.766377 49.117802
H 22.276479 41.183174 60.626535
H 24.594411 40.664432 59.906805
H 24.074851 40.555348 58.223897
H 22.564353 38.673855 58.743495
H 22.864767 38.843547 60.469709
H 21.730129 43.049524 57.791122
H 23.241727 45.248708 59.085193
H 23.338260 44.554733 56.088359
H 24.107684 45.955117 56.841957
H 24.828660 42.128516 56.188213
H 26.128838 45.416048 58.513256
H 27.876483 43.528638 58.741491
H 27.643795 50.644892 61.047393
H 25.555767 50.040312 60.753295
H 24.845741 49.004954 58.146446
H 22.804010 50.784898 59.565331
H 22.528777 49.797498 58.111893
H 23.677612 51.153366 58.061050
H 23.117046 47.725810 59.465767
H 23.714694 48.493157 60.937496
H 25.872015 45.612772 61.070103
H 24.585948 46.477715 61.826443
H 19.855272 30.672844 58.097550
H 19.902656 33.249065 58.147579
H 21.314149 32.401249 57.530264
H 23.691069 33.376033 58.522525
H 22.238919 34.854692 62.189539
H 21.735163 29.439671 58.090959
H 23.208748 27.914589 58.978302
H 24.055017 30.413237 60.544815
H 25.029777 28.955398 60.414419
H 25.396894 29.287940 58.039609
H 24.046883 30.395317 57.897369
H 26.469431 29.948928 66.792040
H 23.437527 30.471145 66.809845
H 24.708780 31.583410 67.298099
H 26.104442 32.879374 64.963652
H 22.841470 30.282368 64.354645
H 23.237196 31.480051 62.167391
H 26.102282 36.022186 66.306314
H 23.723289 35.864022 65.340927
H 23.912696 37.488244 64.711281
H 27.891896 37.290854 66.854296
H 27.895162 40.198859 66.380519
H 28.752725 37.573669 64.493204
H 29.923634 39.288108 62.527107
H 31.692219 36.973786 63.518849
H 32.044745 38.707957 63.737687
H 31.996496 38.014159 62.101070
H 24.046932 42.822269 61.761858
H 23.854015 43.407560 63.184113
H 26.502283 39.575541 56.298946
H 25.353941 38.871140 57.064381
H 28.253180 39.344308 57.962524
H 25.238153 30.933041 54.880257
H 24.287488 31.797559 53.989852
H 29.860717 31.478614 58.508705
H 29.952530 30.070335 57.890831
H 29.267316 31.962970 55.552211
H 25.741984 39.333326 62.301816
H 26.549232 38.208225 61.569954
H 24.264789 40.878059 63.107354
H 24.700101 39.701062 64.035403
H 25.361700 38.416922 54.376884
H 25.176703 37.945528 52.836799
H 25.961351 43.533164 62.234728
H 27.168802 43.106657 61.408842
H 26.701497 37.523157 56.538108
H 27.282298 40.619539 61.170961
H 28.593924 41.220355 60.608313
H 26.903462 34.371578 55.117537
H 26.909520 36.559520 53.890917
H 31.151542 30.107177 64.343872
H 29.778658 32.672904 65.365208
H 30.674631 32.597287 63.862887
H 29.090117 30.574643 63.237036
H 28.038861 31.209218 64.505019
H 37.553979 31.418727 62.133322
H 36.461323 33.420423 61.061952
H 35.287905 32.154054 61.398738
H 34.641722 33.378741 63.539972
H 35.792339 34.642412 63.132868
H 33.647670 35.459442 62.508617
H 34.499718 35.087620 60.995801
H 31.182063 35.499700 59.428004
H 32.429314 36.042434 60.506497
H 30.227937 33.362280 59.827158
H 31.211296 32.170379 60.592409
H 24.808855 45.371600 63.953062
H 23.385375 45.958511 64.205676
H 29.735196 30.043896 60.015439
H 28.727144 30.582618 61.049570
H 26.400095 28.796348 55.809370
H 26.240778 28.714294 54.237006
H 29.095226 39.211289 59.296555
H 25.948981 33.109770 55.382648
H 28.463265 30.832955 56.366361
H 32.906620 32.850754 61.959591
H 27.531472 36.370594 55.926260
H 25.286869 33.015275 62.546455
H 20.300363 33.741422 60.982139
H 31.745194 38.518196 59.135153
H 30.534254 39.849724 57.372020
H 31.899097 40.949196 57.245241
H 31.403709 42.825566 58.251965
H 30.548042 42.967903 59.748232
H 33.169909 39.566185 58.953844
C 32.279198 39.175110 58.438897
C 31.369440 40.281508 57.933848
C 30.778675 41.068387 59.079418
N 30.928528 42.381353 59.019792
O 30.177449 40.514064 60.022931
H 32.626676 38.557234 57.601521
N 22.491696 39.034393 54.470799
C 23.022999 40.393002 54.533999
H 22.255798 41.057584 54.872573
C 23.486325 40.847153 53.139662
C 24.633999 41.823002 53.205000
C 25.938999 41.365002 52.986999
C 24.432999 43.206002 53.490999
C 27.012999 42.258002 53.019999
C 25.548999 44.110002 53.555999
C 26.827999 43.625002 53.333999
H 23.817771 39.973375 52.563349
H 22.637580 41.277401 52.591697
H 26.119363 40.314459 52.765235
H 23.422729 43.582089 53.652046
H 28.021136 41.886600 52.845611
H 25.374778 45.159992 53.787304
H 27.691255 44.287717 53.378217
H 21.044552 36.869196 54.393027
C 21.594999 36.938002 55.307999
C 21.954401 38.399373 55.533693
O 21.760559 38.981604 56.610386
C 22.792301 35.963763 55.284314
C 23.594760 36.036885 56.585269
C 22.292850 34.538276 55.019850
H 20.916914 36.651879 56.122399
H 23.456771 36.255072 54.457098
H 22.957454 35.809544 57.449270
H 24.018494 37.032860 56.736672
H 24.426606 35.323789 56.578884
H 21.611007 34.213499 55.818914
H 23.130123 33.830714 54.991191
H 21.750635 34.469130 54.067044
H 23.853899 40.415473 55.249075
H 22.663879 38.498382 53.634928
H 28.416582 36.138406 53.758095
~    
   
S1B   Charge: 0, Multiplicity: 15    
   
Mn 25.138813 35.357955 60.640316
Mn 27.437527 35.192485 62.138310
Mn 27.362303 33.318895 60.102580
Mn 27.556570 33.251696 57.285851
Ca 27.928139 36.497326 59.110282
O 26.594779 36.437869 61.107066
O 28.457489 34.647944 60.762215
O 26.132326 33.999978 61.523664
O 28.513269 32.742921 58.838709
O 26.562949 34.423789 58.955167
O 26.440060 33.898654 55.943925
O 28.386900 31.665445 55.881156
O 27.464593 36.910227 56.762802
O 28.472332 38.756505 58.807942
H 30.386279 26.554956 57.103005
C 30.312282 27.064948 58.050497
H 30.925319 26.579770 58.850733
C 28.845270 27.282879 58.425051
C 28.114075 28.166045 57.406502
O 28.739789 29.174639 56.944076
O 26.934185 27.858272 57.083569
H 33.765459 42.205889 52.647136
C 33.048045 41.804450 53.345646
H 33.479306 40.971406 53.939090
C 31.706827 41.446547 52.694769
C 30.628860 41.205105 53.729695
C 30.222432 42.234496 54.595752
C 30.044065 39.942722 53.895377
C 29.282215 42.013342 55.601320
C 29.094691 39.705450 54.892296
C 28.714967 40.738869 55.756325
O 27.817694 40.468295 56.749535
H 33.875561 32.213250 54.592800
C 32.897071 31.686966 54.550602
C 31.717738 32.631956 54.439332
O 30.587127 32.206576 54.161778
C 32.708211 30.764922 55.766048
O 32.625187 31.519627 56.973598
N 31.970775 33.939514 54.662106
C 30.976889 34.992227 54.538630
C 31.205035 35.871026 53.286942
O 30.594689 36.933909 53.157825
C 30.828085 35.808833 55.827491
C 29.896420 35.215837 56.886750
O 29.091435 34.314935 56.508359
O 29.927569 35.712138 58.047195
N 32.033819 35.385940 52.336007
C 32.064647 35.924468 50.969468
C 30.860047 35.427153 50.158323
H 21.689023 40.969417 58.988050
C 22.547088 41.319581 59.569561
C 22.902405 42.778642 59.429496
O 23.702448 43.296699 60.232138
C 23.752342 40.401242 59.268119
C 23.348467 38.947967 59.500510
C 24.434261 37.896471 59.383246
O 25.509444 38.079767 58.791259
O 24.092148 36.774461 59.931057
N 22.353952 43.504110 58.438341
C 22.797167 44.863986 58.165328
H 21.965682 45.497422 57.900025
C 23.834032 44.921015 57.021318
C 25.053951 44.110785 57.295550
C 25.386074 42.821312 56.953140
N 26.084262 44.549107 58.096557
C 26.978864 43.555539 58.222562
N 26.583673 42.493695 57.541282
H 28.443635 49.488007 59.951732
C 27.906209 50.447117 60.002688
C 26.706096 50.308002 59.103086
O 26.800439 50.336124 57.872601
H 28.590318 51.232545 59.639607
N 25.534478 50.071881 59.743869
C 24.423094 49.401851 59.075556
C 23.290712 50.340170 58.685934
C 24.013071 48.197869 59.923206
C 25.144814 47.176599 59.976427
N 25.227591 46.399979 61.053783
O 25.936785 47.071996 59.016964
H 19.270631 31.358208 59.579210
C 20.170241 31.259410 58.971132
C 21.203570 30.451261 59.767984
O 21.373328 30.642304 60.982088
C 20.750870 32.591532 58.435409
C 21.703464 33.282489 59.349206
C 23.046641 33.550071 59.233152
N 21.341415 33.784898 60.581076
C 22.419748 34.326357 61.168346
N 23.472649 34.200897 60.372637
N 21.931223 29.549798 59.071031
C 23.024831 28.754786 59.656503
H 22.650574 28.351391 60.618669
C 24.289428 29.591892 59.880952
C 24.857291 30.141828 58.576907
C 25.807398 31.315405 58.686360
O 26.112883 31.777205 59.830855
O 26.225273 31.774266 57.588443
H 25.342343 28.901557 65.956376
C 25.430583 29.593704 66.782123
H 25.235584 29.098263 67.755773
C 24.466374 30.785984 66.593560
C 24.499554 31.391597 65.222418
C 25.298182 32.347659 64.641589
N 23.630430 30.994774 64.218816
C 23.880858 31.669179 63.091434
N 24.894270 32.490857 63.330485
H 24.889820 37.055719 67.047362
C 25.452204 36.885366 66.121681
C 26.305043 38.148718 65.907924
O 25.835628 39.166722 65.386812
C 24.481373 36.586575 64.986017
C 25.094555 36.010667 63.716303
O 26.339092 35.710731 63.749414
O 24.333184 35.845627 62.735339
N 27.585508 38.122617 66.369165
C 28.490867 39.280094 66.368274
C 29.429434 39.402641 65.162364
O 30.123324 40.416535 65.032037
H 29.083429 39.257539 67.291201
N 29.425942 38.367546 64.314035
C 30.091566 38.350873 63.017825
C 29.393616 37.304300 62.140214
O 29.491634 37.360300 60.912330
C 31.591696 38.041367 63.120690
O 28.755486 36.405183 62.819385
O 24.276824 42.672949 62.731346
O 25.598892 39.020463 56.194206
O 24.822381 31.823702 54.801258
O 30.323689 30.751841 58.357213
O 26.620114 39.100457 61.982092
O 24.241010 39.877615 63.215442
O 25.581691 37.745645 53.705539
O 26.721295 43.934162 61.920024
O 27.945062 41.473953 61.371658
O 27.441224 35.703989 54.312816
H 30.699472 30.376337 66.032444
C 31.018906 30.890758 65.104316
H 31.997506 31.360958 65.227864
C 30.089625 31.992234 64.576049
C 28.837408 31.488876 63.840530
C 28.313401 32.516075 62.855843
O 28.144816 33.702837 63.288747
O 28.077230 32.134188 61.670934
H 36.469287 31.575154 63.532724
C 36.987893 32.139355 62.737355
H 37.705291 32.836251 63.183209
C 35.948553 32.869493 61.870832
C 35.049166 33.813369 62.682238
C 33.979107 34.554662 61.876939
N 32.942421 33.639488 61.394725
C 31.948950 33.978357 60.557518
N 31.822383 35.233386 60.126013
N 31.105125 33.043918 60.122098
O 23.991895 45.671522 63.479742
O 29.238869 29.787565 60.815742
O 25.986775 29.258848 55.023141
H 30.788020 28.042122 57.896946
H 28.302721 26.334444 58.517627
H 28.772818 27.796731 59.394816
H 32.884132 42.614482 54.072011
H 31.809994 40.558401 52.057170
H 31.406047 42.272969 52.032596
H 30.650357 43.231895 54.487194
H 30.339535 39.117560 53.252149
H 28.987391 42.822694 56.264604
H 28.653352 38.718527 55.016810
H 27.347044 41.357895 57.145402
H 32.904421 31.067104 53.643824
H 33.557253 30.065661 55.816224
H 31.794984 30.171067 55.623430
H 31.808673 31.256175 57.454533
H 32.904209 34.198657 54.944478
H 30.018870 34.493934 54.347863
H 30.387491 36.782030 55.573809
H 31.803113 36.017246 56.286059
H 32.429800 34.471017 52.482505
H 32.066591 37.017911 51.032526
H 33.009268 35.609494 50.512397
H 29.923209 35.750206 50.627031
H 30.859135 34.331554 50.097762
H 30.890692 35.828171 49.136668
H 22.271712 41.181238 60.625257
H 24.596330 40.673144 59.913933
H 24.079461 40.547175 58.232235
H 22.569839 38.661424 58.777849
H 22.904950 38.832044 60.497883
H 21.773336 43.031915 57.761585
H 23.232099 45.246732 59.090986
H 23.370106 44.553361 56.097508
H 24.099491 45.973522 56.852195
H 24.856349 42.129890 56.312258
H 26.157899 45.492755 58.507649
H 27.893382 43.635073 58.797842
H 27.644664 50.644537 61.047745
H 25.558601 50.036068 60.751439
H 24.847450 49.005212 58.147333
H 22.808569 50.789560 59.565506
H 22.524703 49.797439 58.117170
H 23.677439 51.149680 58.056228
H 23.146917 47.702191 59.461849
H 23.704762 48.495771 60.935091
H 25.899269 45.634610 61.098830
H 24.559819 46.448905 61.813430
H 19.851944 30.674125 58.097662
H 19.920797 33.261855 58.172699
H 21.293474 32.390189 57.504934
H 23.718919 33.341974 58.411182
H 22.419697 34.817390 62.132118
H 21.752502 29.455857 58.083996
H 23.214697 27.915247 58.979057
H 24.043764 30.417999 60.553199
H 25.039082 28.977091 60.396900
H 25.388497 29.361272 58.015259
H 24.049854 30.489922 57.918057
H 26.469464 29.948864 66.792548
H 23.435517 30.465343 66.796750
H 24.697504 31.569673 67.325693
H 26.109168 32.935454 65.050116
H 22.898628 30.304465 64.315830
H 23.329788 31.557897 62.164861
H 26.104322 36.024233 66.307474
H 23.733084 35.857966 65.326913
H 23.920044 37.484062 64.700100
H 27.910271 37.274385 66.807354
H 27.887474 40.193645 66.386087
H 28.780842 37.607641 64.476461
H 29.956534 39.324587 62.532175
H 31.754569 37.045305 63.551089
H 32.081460 38.786064 63.756856
H 32.050750 38.077867 62.125757
H 24.003911 42.809124 61.783702
H 23.832927 43.389272 63.210470
H 26.372824 39.620967 56.278205
H 25.365748 38.828284 57.126069
H 28.235838 39.353628 58.070736
H 25.251940 30.941397 54.868010
H 24.287488 31.797559 53.989852
H 29.672854 31.489574 58.457055
H 29.821296 30.078205 57.823699
H 29.205465 31.847309 55.383764
H 25.727720 39.303717 62.335803
H 26.575961 38.188689 61.626622
H 24.234538 40.853858 63.134905
H 24.681411 39.684670 64.066743
H 25.287111 38.376103 54.384896
H 25.176704 37.945529 52.836799
H 25.913779 43.518184 62.282188
H 27.247632 43.153207 61.644362
H 26.794768 37.586608 56.551368
H 27.470002 40.628304 61.529608
H 28.772648 41.217802 60.919868
H 27.025545 34.947204 54.816027
H 26.712979 36.287375 54.032061
H 31.147215 30.110249 64.340175
H 29.801895 32.682396 65.379828
H 30.674950 32.594100 63.865603
H 29.059721 30.572040 63.285594
H 28.029354 31.253613 64.548225
H 37.558625 31.418647 62.137531
H 36.454468 33.447044 61.082218
H 35.327924 32.123940 61.351734
H 34.557616 33.254890 63.495035
H 35.670416 34.575616 63.173367
H 33.522128 35.330741 62.508764
H 34.436932 35.057626 61.013393
H 31.105982 35.462175 59.436989
H 32.283632 35.989951 60.599693
H 30.226849 33.274357 59.657418
H 31.274608 32.071796 60.319353
H 24.808855 45.371600 63.953062
H 23.385375 45.958511 64.205676
H 29.681755 30.038445 59.981516
H 28.757409 30.594196 61.078827
H 26.375308 28.776842 55.808263
H 26.240778 28.714294 54.237006
H 29.107520 39.235579 59.374552
H 25.904930 33.178513 55.561095
H 28.414554 30.728385 56.183276
H 32.895216 32.721045 61.807481
H 27.576108 36.418125 55.914162
H 25.348966 33.113573 62.611526
H 20.425548 33.718845 60.998744
H 31.748194 38.515693 59.134844
H 30.524788 39.835180 57.380858
H 31.882376 40.941596 57.235104
H 31.379628 42.826846 58.238244
H 30.543963 42.968175 59.745773
H 33.169909 39.566185 58.953844
C 32.279198 39.175110 58.438897
C 31.361490 40.276688 57.933166
C 30.778675 41.068387 59.079418
N 30.928528 42.381353 59.019792
O 30.194395 40.514792 60.033683
H 32.627242 38.559279 57.600286
N 22.488336 39.035175 54.472054
C 23.022999 40.393002 54.533999
H 22.255798 41.057584 54.872573
C 23.486731 40.846509 53.139752
C 24.633999 41.823002 53.204999
C 25.938999 41.365002 52.986999
C 24.432999 43.206002 53.490999
C 27.012999 42.258002 53.019999
C 25.548999 44.110002 53.555999
C 26.827999 43.625002 53.333999
H 23.819061 39.972379 52.564404
H 22.638274 41.275804 52.590315
H 26.119065 40.313569 52.768393
H 23.422798 43.581846 53.653155
H 28.020654 41.886619 52.843548
H 25.374674 45.159913 53.787552
H 27.691570 44.287190 53.379985
H 21.044552 36.869196 54.393027
C 21.594999 36.938002 55.307999
C 21.943288 38.402504 55.533681
O 21.732197 38.988425 56.604955
C 22.803460 35.978002 55.268510
C 23.623124 36.050596 56.558549
C 22.321670 34.547757 54.996015
H 20.923683 36.642003 56.124386
H 23.455299 36.282582 54.436060
H 23.012125 35.768100 57.425311
H 24.000134 37.061587 56.732344
H 24.488589 35.378668 56.513738
H 21.659485 34.202221 55.803022
H 23.170436 33.855656 54.942782
H 21.763799 34.481522 54.051852
H 23.853425 40.416220 55.249276
H 22.684650 38.489882 53.647481
~    
   
S1B,H   Charge: 1, Multiplicity: 15    
   
Mn 25.096246 35.361641 60.652835
Mn 27.407292 35.180131 62.132695
Mn 27.295505 33.316812 60.081482
Mn 27.571712 33.177397 57.279573
Ca 27.869137 36.514526 59.100615
O 26.568184 36.425345 61.108662
O 28.415080 34.636590 60.718853
O 26.101297 33.988494 61.508159
O 28.439385 32.711546 58.801590
O 26.508086 34.407892 58.928806
O 26.402782 33.800513 55.742102
O 28.386282 31.641169 55.868861
O 27.247134 36.749380 56.781757
O 28.599772 38.675446 58.623227
H 30.386279 26.554956 57.103005
C 30.312282 27.064948 58.050497
H 30.925319 26.579770 58.850733
C 28.854036 27.308979 58.439747
C 28.143432 28.244890 57.457138
O 28.771474 29.285812 57.073846
O 26.976165 27.945354 57.084809
H 33.765459 42.205889 52.647136
C 33.048045 41.804450 53.345646
H 33.479306 40.971406 53.939090
C 31.723729 41.395704 52.685135
C 30.646928 41.115737 53.712554
C 30.230772 42.130215 54.592630
C 30.063799 39.849284 53.865945
C 29.289855 41.894406 55.590418
C 29.107807 39.600564 54.856496
C 28.708662 40.617339 55.746863
O 27.820325 40.372691 56.724441
H 33.875561 32.213250 54.592800
C 32.897071 31.686966 54.550602
C 31.708524 32.610204 54.414994
O 30.590351 32.165616 54.116179
C 32.718766 30.803200 55.796786
O 32.674394 31.604513 56.975311
N 31.920217 33.924262 54.653654
C 30.869066 34.914221 54.522712
C 30.954297 35.729797 53.212893
O 30.045074 36.540971 52.968022
C 30.727116 35.783506 55.782549
C 29.827648 35.205778 56.881400
O 28.982948 34.323497 56.508380
O 29.901682 35.679021 58.038434
N 31.972006 35.467956 52.375800
C 32.064647 35.924468 50.969468
C 30.860047 35.427153 50.158323
H 21.689023 40.969417 58.988050
C 22.547088 41.319581 59.569561
C 22.910520 42.776074 59.421475
O 23.741927 43.284732 60.197635
C 23.756135 40.407635 59.268244
C 23.385773 38.962028 59.571523
C 24.465335 37.912911 59.403942
O 25.555167 38.117246 58.850596
O 24.096574 36.762964 59.880416
N 22.344445 43.508547 58.445954
C 22.797167 44.863986 58.165328
H 21.965682 45.497422 57.900025
C 23.819899 44.905051 57.007715
C 25.024881 44.064868 57.256034
C 25.339724 42.792859 56.850448
N 26.061263 44.462356 58.075687
C 26.955065 43.477578 58.166894
N 26.536901 42.455013 57.431457
H 28.443635 49.488007 59.951732
C 27.906209 50.447117 60.002688
C 26.707611 50.300547 59.103278
O 26.802377 50.319016 57.872647
H 28.590318 51.232545 59.639607
N 25.537276 50.061455 59.745290
C 24.423094 49.401851 59.075556
C 23.290712 50.340170 58.685934
C 24.001261 48.195609 59.918081
C 25.102832 47.142362 59.945293
N 25.233674 46.407030 61.046591
O 25.828571 46.972419 58.941844
H 19.270631 31.358208 59.579210
C 20.170241 31.259410 58.971132
C 21.212388 30.461772 59.766296
O 21.405128 30.675698 60.973271
C 20.735965 32.594941 58.431312
C 21.674095 33.297502 59.349904
C 23.017356 33.564730 59.245124
N 21.301273 33.799602 60.578642
C 22.374190 34.339454 61.176238
N 23.433674 34.214047 60.388733
N 21.925546 29.545875 59.073801
C 23.024831 28.754786 59.656503
H 22.650574 28.351391 60.618669
C 24.289912 29.593910 59.857274
C 24.820600 30.155578 58.540893
C 25.761969 31.330298 58.653009
O 26.068813 31.780122 59.797147
O 26.177967 31.808946 57.554476
H 25.342343 28.901557 65.956376
C 25.430583 29.593704 66.782123
H 25.235584 29.098263 67.755773
C 24.457979 30.779668 66.595238
C 24.471029 31.370948 65.218075
C 25.265010 32.316322 64.614800
N 23.583941 30.968072 64.232659
C 23.817426 31.628350 63.093729
N 24.839426 32.447315 63.309014
H 24.889820 37.055719 67.047362
C 25.452204 36.885366 66.121681
C 26.308309 38.145678 65.901222
O 25.850656 39.154803 65.353307
C 24.480134 36.584781 64.986343
C 25.082385 36.009762 63.711266
O 26.324386 35.690627 63.736597
O 24.317339 35.860415 62.730855
N 27.581370 38.125180 66.381504
C 28.490867 39.280094 66.368274
C 29.418625 39.387674 65.151882
O 30.106912 40.401479 64.997991
H 29.083429 39.257539 67.291201
N 29.408427 38.342917 64.312978
C 30.064848 38.321455 63.011373
C 29.345853 37.294286 62.129974
O 29.401964 37.376290 60.901474
C 31.560019 37.982684 63.101873
O 28.736873 36.371281 62.806880
O 24.305069 42.700112 62.717865
O 25.674839 39.010480 56.145318
O 24.822381 31.823702 54.801258
O 30.446213 30.857787 58.451875
O 26.612606 39.126509 61.940820
O 24.256457 39.904286 63.200907
O 25.581692 37.745646 53.705539
O 26.755269 43.889972 61.796374
O 27.652367 41.434485 60.777604
O 27.501639 35.840351 54.152794
H 30.699472 30.376337 66.032444
C 31.018906 30.890758 65.104316
H 31.997506 31.360958 65.227864
C 30.082571 31.987749 64.568099
C 28.844520 31.478305 63.808398
C 28.301389 32.505966 62.831529
O 28.132943 33.692237 63.264697
O 28.050214 32.129723 61.645727
H 36.469287 31.575154 63.532724
C 36.987893 32.139355 62.737355
H 37.705291 32.836251 63.183209
C 35.975466 32.891528 61.862157
C 35.305553 34.058502 62.599058
C 34.240251 34.801359 61.791982
N 33.033778 33.984357 61.647497
C 31.974225 34.297430 60.892247
N 31.938198 35.431768 60.191172
N 30.941548 33.452125 60.800228
O 23.991895 45.671523 63.479742
O 29.238869 29.787565 60.815742
O 25.986775 29.258848 55.023141
H 30.797961 28.037901 57.895319
H 28.285902 26.373766 58.506240
H 28.805895 27.796624 59.424144
H 32.860672 42.613882 54.065385
H 31.868999 40.510668 52.050614
H 31.396122 42.206332 52.015669
H 30.655165 43.130777 54.497031
H 30.359509 39.032270 53.207371
H 28.999782 42.699921 56.261335
H 28.667757 38.610178 54.962036
H 27.111361 41.553662 57.202890
H 32.912501 31.040969 53.662903
H 33.559289 30.094025 55.850308
H 31.793849 30.218854 55.694599
H 31.890559 31.338852 57.507476
H 32.826531 34.210966 54.992409
H 29.939963 34.344780 54.407223
H 30.261875 36.741938 55.514011
H 31.704854 36.026451 56.216109
H 32.614759 34.746686 52.664504
H 32.116157 37.020487 50.953840
H 33.007839 35.533848 50.576386
H 29.927886 35.834861 50.560040
H 30.804979 34.331599 50.181437
H 30.954666 35.744393 49.111806
H 22.273971 41.186701 60.626584
H 24.615066 40.717941 59.874829
H 24.046428 40.517639 58.216622
H 22.553029 38.646156 58.927477
H 23.027975 38.872380 60.606125
H 21.731159 43.049161 57.789490
H 23.242323 45.248920 59.084724
H 23.336908 44.553966 56.087825
H 24.112108 45.950396 56.842595
H 24.820347 42.122261 56.183402
H 26.124903 45.399962 58.518501
H 27.870391 43.508144 58.741991
H 27.643863 50.644957 61.047402
H 25.555565 50.039964 60.753334
H 24.845229 49.005376 58.145933
H 22.804040 50.784618 59.565498
H 22.528765 49.797816 58.111676
H 23.677996 51.153428 58.061393
H 23.117438 47.724988 59.464069
H 23.714637 48.491124 60.936715
H 25.882830 45.620920 61.074279
H 24.601384 46.489699 61.833571
H 19.852653 30.669383 58.100730
H 19.899490 33.254100 58.161246
H 21.286978 32.395749 57.505434
H 23.695535 33.358822 58.427773
H 22.365583 34.828232 62.141167
H 21.721495 29.426031 58.094521
H 23.208273 27.912698 58.980373
H 24.061081 30.414644 60.541694
H 25.056722 28.978699 60.346295
H 25.348122 29.385824 57.961076
H 23.997058 30.505112 57.902931
H 26.467531 29.954007 66.791532
H 23.431498 30.455317 66.813626
H 24.693592 31.571493 67.317047
H 26.084792 32.904638 65.004710
H 22.850297 30.282650 64.349806
H 23.248300 31.508152 62.178048
H 26.103688 36.023869 66.309156
H 23.733618 35.855115 65.329124
H 23.916229 37.481351 64.702633
H 27.897048 37.286908 66.844921
H 27.892270 40.196897 66.382877
H 28.775081 37.578252 64.495688
H 29.944969 39.301123 62.534026
H 31.707216 36.977399 63.516099
H 32.064956 38.709546 63.746770
H 32.014740 38.024825 62.105625
H 24.046865 42.818201 61.764971
H 23.864177 43.433373 63.174723
H 26.505052 39.556597 56.291503
H 25.323584 38.894065 57.045563
H 28.299434 39.309875 57.923603
H 25.250981 30.936967 54.872563
H 24.287488 31.797559 53.989852
H 29.817914 31.606468 58.575109
H 29.914230 30.199735 57.931119
H 29.196035 31.823662 55.356398
H 25.731488 39.345124 62.316623
H 26.545113 38.208520 61.609910
H 24.242353 40.881641 63.137196
H 24.686395 39.696994 64.054059
H 25.343552 38.404693 54.383264
H 25.176703 37.945529 52.836799
H 25.965928 43.511673 62.231278
H 27.172222 43.092579 61.401376
H 26.681460 37.514712 56.549921
H 27.261848 40.610218 61.146653
H 28.582360 41.199780 60.590781
H 26.834598 34.356473 55.056879
H 26.849541 36.528054 53.887767
H 31.151043 30.108025 64.342947
H 29.775103 32.668320 65.372596
H 30.671836 32.602246 63.871830
H 29.085630 30.573025 63.242617
H 28.033200 31.219105 64.504364
H 37.554583 31.411376 62.142353
H 36.478910 33.287464 60.967266
H 35.211418 32.189292 61.496850
H 34.856505 33.706053 63.541485
H 36.071913 34.791608 62.886161
H 33.985927 35.746492 62.294055
H 34.625292 35.046680 60.792181
H 31.196925 35.589801 59.514248
H 32.600829 36.169785 60.352072
H 30.006866 33.839076 60.629976
H 30.995287 32.559118 61.261754
H 24.808855 45.371600 63.953062
H 23.385375 45.958511 64.205676
H 29.752057 30.080449 60.038001
H 28.730817 30.579037 61.070991
H 26.401253 28.803271 55.813403
H 26.240778 28.714294 54.237006
H 29.136850 39.181368 59.260849
H 25.865051 33.087045 55.302016
H 28.448019 30.714981 56.219870
H 32.915261 33.214594 62.288985
H 27.464521 36.340797 55.921035
H 25.284061 33.062133 62.586997
H 20.382056 33.732056 60.989130
H 31.742001 38.519964 59.134248
H 30.544267 39.859544 57.362613
H 31.913127 40.956336 57.252969
H 31.405628 42.825176 58.252976
H 30.544023 42.968913 59.745381
H 33.169909 39.566185 58.953844
C 32.279198 39.175110 58.438897
C 31.375863 40.286121 57.933043
C 30.778675 41.068387 59.079418
N 30.928528 42.381353 59.019792
O 30.174310 40.511453 60.018753
H 32.627620 38.557823 57.601389
N 22.478976 39.038717 54.465146
C 23.022999 40.393002 54.533999
H 22.255798 41.057584 54.872573
C 23.487587 40.846466 53.140405
C 24.633999 41.823002 53.204999
C 25.938999 41.365002 52.986999
C 24.432999 43.206002 53.490999
C 27.012999 42.258002 53.019999
C 25.548999 44.110002 53.555999
C 26.827999 43.625002 53.333999
H 23.820499 39.971478 52.566776
H 22.638909 41.275296 52.591082
H 26.119475 40.314363 52.765730
H 23.422736 43.581960 53.652338
H 28.021233 41.886607 52.846223
H 25.374612 45.160166 53.786365
H 27.691297 44.287603 53.379158
H 21.044552 36.869196 54.393027
C 21.594999 36.938002 55.307999
C 22.002664 38.382980 55.544216
O 21.916226 38.931192 56.652109
C 22.773727 35.938879 55.280217
C 23.596152 36.000156 56.569366
C 22.241092 34.523318 55.026604
H 20.915208 36.663898 56.125258
H 23.432529 36.213239 54.442475
H 22.965298 35.807182 57.445791
H 24.060184 36.980570 56.703554
H 24.399432 35.255709 56.558116
H 21.570752 34.210792 55.839869
H 23.063792 33.800030 54.976244
H 21.676754 34.466247 54.085850
H 23.852050 40.403481 55.250077
H 22.549412 38.539147 53.592927
H 28.352766 36.097912 53.739289
~    
   
S1O5H   Charge: 0, Multiplicity: 15    
   
Mn 25.021655 35.386615 60.738489
Mn 27.377320 35.189470 62.126955
Mn 27.323325 33.304706 60.101894
Mn 27.754218 32.893129 57.123563
Ca 27.844565 36.595912 59.090960
O 26.521764 36.434323 61.137182
O 28.365871 34.659243 60.695378
O 26.087396 33.979106 61.499048
O 28.468176 32.743096 58.858232
O 26.385872 34.558757 58.982152
O 26.375274 33.759143 56.183512
O 28.489440 31.466274 55.716428
O 27.338410 36.834995 56.770506
O 28.550769 38.750863 58.664945
H 30.386279 26.554956 57.103005
C 30.312282 27.064948 58.050497
H 30.925319 26.579770 58.850733
C 28.848155 27.290446 58.421501
C 28.137767 28.175853 57.395228
O 28.805398 29.146391 56.900862
O 26.944931 27.912201 57.093570
H 33.765459 42.205889 52.647136
C 33.048045 41.804450 53.345646
H 33.479306 40.971406 53.939090
C 31.712328 41.435157 52.688509
C 30.632259 41.177734 53.717286
C 30.238236 42.189071 54.610456
C 30.031934 39.919260 53.858327
C 29.302897 41.951553 55.614683
C 29.085182 39.668415 54.855248
C 28.711481 40.678510 55.761283
O 27.832580 40.426797 56.748715
H 33.875561 32.213250 54.592800
C 32.897071 31.686966 54.550602
C 31.711152 32.614067 54.404841
O 30.598835 32.169256 54.079476
C 32.707969 30.787119 55.781410
O 32.628479 31.568472 56.972830
N 31.924774 33.922860 54.650681
C 30.903404 34.946068 54.503122
C 31.131135 35.839060 53.261369
O 30.460353 36.861925 53.111449
C 30.686315 35.745343 55.793849
C 29.796831 35.075757 56.840724
O 29.088073 34.097109 56.422816
O 29.755971 35.541373 58.003346
N 32.019134 35.399376 52.343017
C 32.064647 35.924468 50.969468
C 30.860047 35.427153 50.158323
H 21.689023 40.969417 58.988050
C 22.547088 41.319581 59.569561
C 22.911576 42.775658 59.420483
O 23.744478 43.283304 60.195881
C 23.753391 40.407909 59.260760
C 23.338816 38.957233 59.472027
C 24.422430 37.904552 59.415890
O 25.524954 38.066943 58.872007
O 24.036911 36.794779 59.967406
N 22.348031 43.506888 58.442935
C 22.797167 44.863986 58.165328
H 21.965682 45.497422 57.900025
C 23.819763 44.914584 57.008427
C 25.032111 44.087542 57.260303
C 25.354826 42.814506 56.864295
N 26.064238 44.496713 58.079101
C 26.962673 43.516728 58.178474
N 26.551723 42.486552 57.450730
H 28.443635 49.488007 59.951732
C 27.906209 50.447117 60.002688
C 26.707781 50.300972 59.102638
O 26.803494 50.317802 57.872105
H 28.590318 51.232545 59.639607
N 25.536872 50.063828 59.744279
C 24.423094 49.401851 59.075556
C 23.290712 50.340170 58.685934
C 24.001934 48.198898 59.921171
C 25.107394 47.150882 59.953659
N 25.224384 46.403509 61.047702
O 25.848476 46.996352 58.958835
H 19.270631 31.358208 59.579210
C 20.170241 31.259410 58.971132
C 21.219616 30.470853 59.765312
O 21.415726 30.689228 60.970931
C 20.721677 32.601313 58.433630
C 21.630691 33.319938 59.367824
C 22.975911 33.583233 59.294238
N 21.229177 33.831358 60.583620
C 22.288001 34.373431 61.203307
N 23.366894 34.239234 60.443216
N 21.934824 29.556277 59.072946
C 23.024831 28.754786 59.656503
H 22.650574 28.351391 60.618669
C 24.302732 29.575761 59.861944
C 24.845864 30.120043 58.544464
C 25.862238 31.231345 58.640469
O 26.029544 31.838533 59.741747
O 26.451114 31.518040 57.554982
H 25.342343 28.901557 65.956376
C 25.430583 29.593704 66.782123
H 25.235584 29.098263 67.755773
C 24.453429 30.775150 66.594137
C 24.460388 31.357371 65.213452
C 25.271580 32.276325 64.593042
N 23.548210 30.973332 64.243640
C 23.781787 31.620446 63.097121
N 24.828987 32.412146 63.293464
H 24.889820 37.055719 67.047362
C 25.452204 36.885366 66.121681
C 26.308228 38.145241 65.899266
O 25.850539 39.152076 65.348321
C 24.472973 36.584060 64.997226
C 25.065719 35.977498 63.738344
O 26.307141 35.661906 63.751806
O 24.287229 35.804425 62.769991
N 27.580737 38.125148 66.381687
C 28.490867 39.280094 66.368274
C 29.415860 39.387059 65.149665
O 30.105658 40.398887 64.993555
H 29.083429 39.257539 67.291201
N 29.400362 38.341647 64.310985
C 30.048246 38.319527 63.005515
C 29.318873 37.299126 62.126234
O 29.373450 37.379250 60.897386
C 31.542307 37.972514 63.086107
O 28.700268 36.381452 62.802059
O 24.288555 42.718045 62.719804
O 25.684640 39.033467 56.196114
O 24.822381 31.823702 54.801258
O 30.370635 30.709556 58.374019
O 26.600005 39.146290 61.950628
O 24.250321 39.933375 63.208775
O 25.581692 37.745645 53.705539
O 26.737868 43.918514 61.813323
O 27.684818 41.464986 60.856908
O 27.261922 35.553451 54.370277
H 30.699472 30.376337 66.032444
C 31.018906 30.890758 65.104316
H 31.997506 31.360958 65.227864
C 30.072776 31.982749 64.559128
C 28.929606 31.462329 63.668764
C 28.348872 32.521201 62.749008
O 28.173788 33.685990 63.207385
O 28.054128 32.158393 61.554891
H 36.469287 31.575154 63.532724
C 36.987893 32.139355 62.737355
H 37.705291 32.836251 63.183209
C 35.962799 32.863077 61.847973
C 35.089322 33.868243 62.613550
C 34.052045 34.612755 61.766691
N 32.971261 33.718869 61.339584
C 31.964760 34.055078 60.520614
N 31.862173 35.288836 60.024180
N 31.062280 33.136192 60.173173
O 23.991895 45.671523 63.479742
O 29.238869 29.787565 60.815742
O 25.986775 29.258848 55.023141
H 30.793942 28.038393 57.895918
H 28.295417 26.347751 58.510521
H 28.772474 27.805239 59.390497
H 32.877320 42.614271 54.070086
H 31.828812 40.550507 52.047887
H 31.408039 42.260594 52.026074
H 30.676096 43.184801 54.524401
H 30.315890 39.105558 53.194254
H 29.028917 42.751691 56.298827
H 28.636009 38.681339 54.952801
H 27.138608 41.583157 57.218764
H 32.917422 31.047447 53.658023
H 33.555586 30.087240 55.841870
H 31.792559 30.193130 55.653043
H 31.843853 31.272335 57.482647
H 32.842164 34.203312 54.964427
H 29.971451 34.414944 54.277354
H 30.177814 36.685857 55.542515
H 31.638077 36.022158 56.264873
H 32.463507 34.510912 52.510805
H 32.075556 37.018999 51.018033
H 33.010059 35.594842 50.525755
H 29.923856 35.765220 50.616515
H 30.850965 34.330940 50.111997
H 30.900882 35.814635 49.131914
H 22.277114 41.182238 60.626520
H 24.593511 40.669464 59.914896
H 24.085395 40.567296 58.227949
H 22.596423 38.669544 58.712587
H 22.845401 38.843387 60.445751
H 21.732588 43.048285 57.787934
H 23.240958 45.247861 59.085936
H 23.341452 44.557395 56.088447
H 24.100506 45.963133 56.843104
H 24.840645 42.137254 56.199483
H 26.128078 45.438522 58.513879
H 27.878268 43.558488 58.752773
H 27.643254 50.645136 61.047209
H 25.555264 50.042567 60.752326
H 24.845378 49.003814 58.146826
H 22.805699 50.785908 59.565734
H 22.527618 49.797340 58.113595
H 23.677548 51.152232 58.059601
H 23.120310 47.723926 59.467333
H 23.712566 48.497079 60.938318
H 25.874398 45.617591 61.078005
H 24.583251 46.479812 61.828006
H 19.855696 30.667745 58.100901
H 19.878385 33.244546 58.147347
H 21.292283 32.408133 57.518345
H 23.669382 33.360008 58.495166
H 22.255574 34.869393 62.163995
H 21.722361 29.426778 58.096585
H 23.201587 27.912402 58.979026
H 24.088313 30.402557 60.544144
H 25.057283 28.944979 60.350961
H 25.293571 29.326868 57.933492
H 24.030325 30.547629 57.941220
H 26.466491 29.956777 66.790973
H 23.428827 30.448557 66.817496
H 24.688639 31.571742 67.310890
H 26.113265 32.843214 64.968134
H 22.798401 30.308582 64.376850
H 23.196101 31.509898 62.190098
H 26.102665 36.023145 66.309123
H 23.710606 35.877065 65.351787
H 23.929256 37.487153 64.694573
H 27.894256 37.288500 66.849539
H 27.891871 40.196703 66.383102
H 28.765903 37.579263 64.498468
H 29.930428 39.300567 62.530318
H 31.686435 36.972123 63.512891
H 32.056721 38.704507 63.717512
H 31.989188 37.999681 62.085444
H 24.027808 42.836351 61.767271
H 23.845535 43.449306 63.178013
H 26.496065 39.608302 56.317074
H 25.381163 38.887912 57.110622
H 28.286218 39.379207 57.942591
H 25.249969 30.938654 54.865484
H 24.287488 31.797559 53.989852
H 29.742600 31.448249 58.513537
H 29.855128 30.058400 57.822588
H 29.290274 31.666334 55.188322
H 25.722646 39.365223 62.335723
H 26.528722 38.229031 61.622389
H 24.243997 40.910639 63.134098
H 24.684842 39.734139 64.061078
H 25.322520 38.403273 54.373389
H 25.176703 37.945529 52.836799
H 25.948009 43.532347 62.240493
H 27.161089 43.127141 61.413654
H 26.753390 37.581672 56.524448
H 27.295472 40.631787 61.204517
H 28.598173 41.226152 60.606331
H 26.845211 34.831705 54.903753
H 26.549495 36.157944 54.090180
H 31.158386 30.105559 64.346781
H 29.668268 32.594946 65.375360
H 30.680416 32.665617 63.948759
H 29.277806 30.633615 63.044835
H 28.095867 31.075024 64.274720
H 37.562901 31.414237 62.146638
H 36.484305 33.393472 61.036774
H 35.322680 32.113521 61.358613
H 34.572033 33.362918 63.444824
H 35.732840 34.629367 63.076551
H 33.629384 35.441861 62.352597
H 34.532036 35.042849 60.875998
H 31.139039 35.503051 59.341332
H 32.439275 36.038467 60.362572
H 30.202140 33.381948 59.691518
H 31.164945 32.181133 60.472161
H 24.808855 45.371600 63.953062
H 23.385375 45.958511 64.205676
H 29.725169 29.993305 59.994448
H 28.710607 30.586509 60.984063
H 26.389796 28.790305 55.808505
H 26.240778 28.714294 54.237006
H 29.124350 39.242717 59.282969
H 25.784206 33.099986 55.766752
H 28.521047 30.522100 56.034570
H 32.918113 32.810631 61.774323
H 27.436907 36.326184 55.931950
H 25.272384 33.021164 62.569173
H 20.298880 33.772164 60.970122
H 31.743807 38.518212 59.134429
H 30.539230 39.854395 57.366184
H 31.905383 40.952856 57.249695
H 31.397039 42.825477 58.247726
H 30.545053 42.968684 59.746086
H 33.169909 39.566185 58.953844
C 32.279198 39.175110 58.438897
C 31.371842 40.283634 57.933493
C 30.778675 41.068387 59.079418
N 30.928528 42.381353 59.019792
O 30.178618 40.515131 60.024947
H 32.627516 38.559478 57.600253
N 22.490296 39.034796 54.470648
C 23.022999 40.393002 54.533999
H 22.255798 41.057584 54.872573
C 23.486527 40.847091 53.139757
C 24.633999 41.823002 53.204999
C 25.938999 41.365002 52.986999
C 24.432999 43.206002 53.490999
C 27.012999 42.258002 53.019999
C 25.548999 44.110002 53.555999
C 26.827999 43.625002 53.333999
H 23.818534 39.973219 52.563930
H 22.637680 41.276929 52.591602
H 26.119567 40.314074 52.766890
H 23.422670 43.582162 53.651778
H 28.021386 41.886393 52.847313
H 25.374413 45.160374 53.785385
H 27.691580 44.287117 53.380057
H 21.044552 36.869196 54.393027
C 21.594999 36.938002 55.307999
C 21.950734 38.400731 55.532801
O 21.753024 38.983700 56.608629
C 22.797780 35.970640 55.283464
C 23.623933 36.070841 56.568308
C 22.301672 34.537983 55.052562
H 20.919442 36.649531 56.123613
H 23.447241 36.250486 54.440577
H 23.004690 35.857251 57.449103
H 24.050427 37.069393 56.693716
H 24.456506 35.358445 56.554827
H 21.627262 34.228955 55.864065
H 23.140240 33.831635 55.030492
H 21.750834 34.448263 54.106527
H 23.853842 40.415243 55.249255
H 22.667027 38.497325 53.636517
H 26.033309 34.303835 58.106578
~    

S2 QM models  
   
S2A   Charge: 1, Multiplicity: 14    
   
Mn 24.988391 35.408967 60.786878
Mn 27.401708 35.177197 62.072505
Mn 27.436025 33.258350 60.069085
Mn 27.578963 33.133438 57.328083
Ca 27.875142 36.564870 59.050347
O 26.532074 36.405780 61.042019
O 28.439151 34.645037 60.689438
O 26.110204 33.989432 61.391520
O 28.569374 32.590422 58.842687
O 26.827642 34.204205 58.624869
O 26.489800 33.758872 55.983000
O 28.373028 31.716675 56.111365
O 27.365356 36.857693 56.744974
O 28.531615 38.746168 58.668812
H 30.386279 26.554956 57.103005
C 30.312282 27.064948 58.050497
H 30.925319 26.579770 58.850733
C 28.853825 27.312279 58.436951
C 28.134911 28.254596 57.465799
O 28.772524 29.286449 57.061053
O 26.955972 27.977075 57.125785
H 33.765459 42.205889 52.647136
C 33.048045 41.804450 53.345646
H 33.479306 40.971406 53.939090
C 31.710332 41.442374 52.689030
C 30.629081 41.186558 53.717074
C 30.240031 42.194461 54.616325
C 30.022447 39.930546 53.850688
C 29.305020 41.954272 55.620403
C 29.076591 39.676948 54.847492
C 28.709644 40.682301 55.761337
O 27.832537 40.427948 56.749822
H 33.875561 32.213250 54.592800
C 32.897071 31.686966 54.550602
C 31.689928 32.602421 54.554040
O 30.545286 32.134692 54.443640
C 32.797768 30.696829 55.721022
O 32.807549 31.392374 56.967888
N 31.925587 33.924957 54.668538
C 30.900766 34.946349 54.529329
C 31.147755 35.843644 53.283178
O 30.525274 36.898050 53.156632
C 30.690705 35.755571 55.818390
C 29.805352 35.136953 56.904674
O 29.004887 34.211276 56.536704
O 29.847392 35.615650 58.062332
N 32.008121 35.382247 52.344346
C 32.064647 35.924468 50.969468
C 30.860047 35.427153 50.158323
H 21.689023 40.969417 58.988050
C 22.547088 41.319581 59.569561
C 22.912890 42.775298 59.420204
O 23.745177 43.282956 60.196353
C 23.751644 40.404700 59.261844
C 23.340172 38.955871 59.490491
C 24.415658 37.898110 59.392889
O 25.509297 38.060973 58.836143
O 24.030194 36.775341 59.926404
N 22.349172 43.506691 58.442771
C 22.797167 44.863986 58.165328
H 21.965682 45.497422 57.900025
C 23.819615 44.916365 57.008610
C 25.030704 44.087516 57.259609
C 25.352215 42.814644 56.862451
N 26.062305 44.494388 58.080046
C 26.959366 43.513282 58.179409
N 26.548060 42.484789 57.449608
H 28.443635 49.488007 59.951732
C 27.906209 50.447117 60.002688
C 26.702357 50.279863 59.115439
O 26.801111 50.277298 57.884390
H 28.551064 51.229499 59.563786
N 25.529845 50.059597 59.754554
C 24.423094 49.401851 59.075556
C 23.290712 50.340170 58.685934
C 23.997079 48.193479 59.913025
C 25.106077 47.149560 59.950516
N 25.227523 46.407185 61.047686
O 25.847396 46.993655 58.956095
H 19.270631 31.358208 59.579210
C 20.170241 31.259410 58.971132
C 21.214025 30.462672 59.764909
O 21.406981 30.675937 60.972230
C 20.735631 32.600945 58.446135
C 21.638397 33.312912 59.392557
C 22.979940 33.597952 59.323324
N 21.228203 33.802165 60.614681
C 22.276595 34.352058 61.243691
N 23.358269 34.244641 60.482709
N 21.931411 29.550815 59.071892
C 23.024831 28.754786 59.656503
H 22.650574 28.351391 60.618669
C 24.297959 29.583919 59.867252
C 24.827043 30.168156 58.560320
C 25.825680 31.291808 58.691059
O 26.137309 31.751213 59.823575
O 26.280813 31.729800 57.585302
H 25.342343 28.901557 65.956376
C 25.430583 29.593704 66.782123
H 25.235584 29.098263 67.755773
C 24.469545 30.787718 66.581283
C 24.485354 31.361173 65.194804
C 25.289647 32.285738 64.572614
N 23.583613 30.960719 64.221219
C 23.816503 31.600786 63.071755
N 24.855373 32.405053 63.267059
H 24.889820 37.055719 67.047362
C 25.452204 36.885366 66.121681
C 26.308886 38.145227 65.899336
O 25.852620 39.150806 65.344118
C 24.479088 36.585768 64.989872
C 25.074464 36.014428 63.714753
O 26.305598 35.684731 63.704239
O 24.285348 35.876448 62.741558
N 27.579753 38.126186 66.384198
C 28.490867 39.280094 66.368274
C 29.407921 39.389284 65.143945
O 30.102324 40.398603 64.991584
H 29.083429 39.257539 67.291201
N 29.377199 38.354333 64.292031
C 30.019999 38.347502 62.983441
C 29.312951 37.314441 62.100015
O 29.386696 37.386213 60.871923
C 31.522178 38.038055 63.059253
O 28.689475 36.395364 62.769873
O 24.300170 42.695520 62.714939
O 25.688945 39.049733 56.160916
O 24.822381 31.823702 54.801256
O 30.525442 30.717439 58.414807
O 26.617894 39.129516 61.920612
O 24.274524 39.902764 63.180150
O 25.581693 37.745644 53.705539
O 26.751322 43.910192 61.819666
O 27.671584 41.462425 60.812918
O 27.385452 35.643372 54.312500
H 30.699472 30.376337 66.032444
C 31.018906 30.890758 65.104316
H 31.997506 31.360958 65.227864
C 30.089564 31.997080 64.570005
C 28.858997 31.497079 63.791814
C 28.323235 32.527839 62.817056
O 28.127260 33.711313 63.235121
O 28.087115 32.144288 61.626626
H 36.469287 31.575154 63.532724
C 36.987893 32.139355 62.737355
H 37.705291 32.836251 63.183209
C 35.964282 32.878726 61.861968
C 35.103536 33.873240 62.654250
C 34.073915 34.646207 61.826978
N 33.019629 33.756695 61.334088
C 32.030416 34.114732 60.506339
N 31.891757 35.379597 60.107486
N 31.186428 33.187599 60.050023
O 23.991895 45.671523 63.479742
O 29.238869 29.787565 60.815742
O 25.986776 29.258848 55.023140
H 30.805445 28.033601 57.894518
H 28.284002 26.377839 58.497804
H 28.802724 27.792236 59.425132
H 32.880808 42.614174 54.071213
H 31.822490 40.559082 52.045722
H 31.409593 42.270746 52.028581
H 30.681508 43.189054 54.535686
H 30.302365 39.120777 53.180828
H 29.035387 42.751013 56.310265
H 28.624324 38.690800 54.939302
H 27.134344 41.580859 57.218806
H 32.871886 31.123903 53.606934
H 33.652230 30.004929 55.675772
H 31.879881 30.102657 55.620013
H 31.993917 31.160976 57.466695
H 32.876490 34.223366 54.829471
H 29.965692 34.419703 54.303847
H 30.188572 36.697234 55.557494
H 31.649124 36.030366 56.275829
H 32.398162 34.463292 52.483987
H 32.074134 37.017711 51.031775
H 33.012234 35.597151 50.528969
H 29.924025 35.760583 50.620865
H 30.853842 34.331173 50.107650
H 30.895499 35.818047 49.132869
H 22.275864 41.184081 60.626514
H 24.596972 40.672591 59.906664
H 24.075675 40.554106 58.225036
H 22.569380 38.669472 58.759612
H 22.883364 38.844078 60.482370
H 21.734484 43.047536 57.787452
H 23.240303 45.248217 59.086127
H 23.341089 44.562011 56.087628
H 24.101578 45.964906 56.845479
H 24.836530 42.138739 56.197435
H 26.123368 45.433770 58.520167
H 27.873427 43.552310 58.756167
H 27.668175 50.680241 61.045133
H 25.541041 50.045724 60.762903
H 24.850998 49.009415 58.147573
H 22.800303 50.780429 59.565538
H 22.531278 49.799553 58.106677
H 23.678649 51.156857 58.066148
H 23.121071 47.717443 59.449610
H 23.698167 48.487071 60.928728
H 25.882477 45.625924 61.079887
H 24.589443 46.484672 61.830413
H 19.856241 30.676006 58.095332
H 19.899275 33.250477 58.153465
H 21.314960 32.409474 57.535948
H 23.679195 33.403788 58.520414
H 22.234408 34.833146 62.211615
H 21.725738 29.427121 58.093282
H 23.207754 27.913644 58.979268
H 24.080570 30.392095 60.569878
H 25.061820 28.950989 60.338005
H 25.300934 29.397242 57.938323
H 24.006623 30.584416 57.958589
H 26.470155 29.946885 66.792690
H 23.439770 30.477376 66.804268
H 24.713471 31.587189 67.291771
H 26.117952 32.869729 64.950690
H 22.839032 30.289932 64.354432
H 23.234135 31.480028 62.164048
H 26.103321 36.023278 66.309184
H 23.732909 35.854947 65.331181
H 23.913649 37.481793 64.707292
H 27.893858 37.289471 66.851588
H 27.892560 40.197300 66.385623
H 28.741079 37.592327 64.474865
H 29.878352 39.326214 62.509572
H 31.693630 37.033230 63.465037
H 32.016333 38.770413 63.705873
H 31.968350 38.100493 62.060117
H 24.038782 42.821405 61.763510
H 23.856696 43.422017 63.179830
H 26.501593 39.617445 56.310069
H 25.356537 38.891325 57.062150
H 28.275689 39.373410 57.942861
H 25.239589 30.934086 54.868044
H 24.287488 31.797559 53.989852
H 29.885274 31.457923 58.512576
H 29.992849 30.054365 57.897488
H 29.190210 31.940278 55.611762
H 25.739699 39.348197 62.306033
H 26.536313 38.227165 61.559047
H 24.258333 40.880680 63.117277
H 24.693796 39.697106 64.038846
H 25.341442 38.413240 54.371547
H 25.176702 37.945530 52.836799
H 25.956798 43.530907 62.243855
H 27.170699 43.114809 61.423045
H 26.767653 37.595790 56.506793
H 27.277466 40.630983 61.159627
H 28.599198 41.226716 60.616599
H 26.986363 34.876846 54.795933
H 26.655283 36.223290 54.026171
H 31.148736 30.110292 64.340513
H 29.774983 32.669445 65.378738
H 30.687429 32.615682 63.885352
H 29.106995 30.597993 63.219507
H 28.039732 31.230327 64.475346
H 37.558883 31.416327 62.140529
H 36.484404 33.420175 61.057175
H 35.318264 32.140530 61.363269
H 34.582388 33.350950 63.472373
H 35.755211 34.615874 63.135507
H 33.625877 35.436511 62.446678
H 34.563121 35.131130 60.969916
H 31.168143 35.617114 59.434016
H 32.392580 36.125378 60.557239
H 30.322931 33.435767 59.580769
H 31.344027 32.211568 60.238465
H 24.808855 45.371600 63.953062
H 23.385375 45.958511 64.205676
H 29.758380 30.022775 60.024715
H 28.757102 30.602178 61.040524
H 26.394891 28.804942 55.813956
H 26.240778 28.714294 54.237006
H 29.113306 39.232376 59.283047
H 25.927070 33.052071 55.604498
H 28.423355 30.767912 56.434939
H 33.003729 32.809706 61.678500
H 27.482028 36.362866 55.899373
H 25.293497 33.000433 62.534952
H 20.298947 33.721323 60.999924
H 31.744894 38.516578 59.133596
H 30.536695 39.851791 57.368946
H 31.902083 40.950697 57.247463
H 31.396413 42.825837 58.247573
H 30.544723 42.968588 59.745932
H 33.169909 39.566185 58.953844
C 32.279198 39.175110 58.438897
C 31.370406 40.282485 57.933736
C 30.778675 41.068387 59.079418
N 30.928528 42.381353 59.019792
O 30.178656 40.514796 60.024690
H 32.628287 38.559967 57.600169
N 22.486375 39.035960 54.469294
C 23.022999 40.393002 54.533999
H 22.255798 41.057584 54.872573
C 23.486945 40.846590 53.139886
C 24.633999 41.823002 53.204999
C 25.938999 41.365002 52.987000
C 24.432999 43.206002 53.491000
C 27.012999 42.258002 53.019999
C 25.548999 44.110002 53.555999
C 26.827999 43.625002 53.333999
H 23.819346 39.972214 52.565031
H 22.638193 41.275806 52.590995
H 26.119494 40.314126 52.766797
H 23.422628 43.581959 53.652028
H 28.021248 41.885807 52.847869
H 25.374469 45.160237 53.786077
H 27.691557 44.287170 53.379804
H 21.044552 36.869196 54.393027
C 21.594999 36.938002 55.307999
C 21.962294 38.396737 55.535818
O 21.790948 38.971921 56.620452
C 22.794860 35.965322 55.271720
C 23.631883 36.051255 56.550512
C 22.293131 34.536140 55.031763
H 20.921369 36.649741 56.125246
H 23.439033 36.249799 54.426318
H 23.020663 35.824453 57.433447
H 24.053024 37.051015 56.684728
H 24.469747 35.344514 56.523437
H 21.635080 34.215822 55.852309
H 23.132319 33.832039 54.983424
H 21.724347 34.458639 54.095224
H 23.853960 40.411294 55.248746
H 22.639210 38.506635 53.625377
~    
   
S2A,H   Charge: 2, Multiplicity: 14    
   
Mn 24.941193 35.407538 60.802261
Mn 27.364408 35.173969 62.080043
Mn 27.370609 33.259578 60.075225
Mn 27.616518 33.091565 57.368297
Ca 27.821612 36.594685 59.058034
O 26.494438 36.394638 61.054438
O 28.389699 34.641823 60.660785
O 26.080056 33.974282 61.375954
O 28.515570 32.569562 58.822793
O 26.802833 34.183556 58.588890
O 26.436907 33.725341 55.829599
O 28.393273 31.704344 56.148556
O 27.201427 36.765850 56.774489
O 28.587722 38.710750 58.588956
H 30.386279 26.554956 57.103005
C 30.312282 27.064948 58.050497
H 30.925319 26.579770 58.850733
C 28.863406 27.341716 58.448440
C 28.171239 28.335878 57.513574
O 28.828665 29.379424 57.164688
O 26.994740 28.090494 57.147652
H 33.765459 42.205889 52.647136
C 33.048045 41.804450 53.345646
H 33.479306 40.971406 53.939090
C 31.726254 41.395532 52.680515
C 30.646297 41.114216 53.703727
C 30.235910 42.124757 54.590988
C 30.053670 39.851002 53.844496
C 29.291402 41.887081 55.584571
C 29.093462 39.600655 54.830949
C 28.701498 40.613422 55.727843
O 27.808835 40.369565 56.704276
H 33.875561 32.213250 54.592800
C 32.897071 31.686966 54.550602
C 31.684504 32.588182 54.559086
O 30.544357 32.107195 54.456539
C 32.819707 30.706011 55.729986
O 32.878793 31.422210 56.963343
N 31.895038 33.916998 54.673079
C 30.826129 34.886018 54.528260
C 30.927095 35.715299 53.218413
O 30.015228 36.523710 52.979102
C 30.632575 35.746814 55.791260
C 29.767364 35.150493 56.909873
O 28.947524 34.223895 56.551863
O 29.828664 35.629810 58.057435
N 31.952742 35.464304 52.383713
C 32.064647 35.924468 50.969468
C 30.860047 35.427153 50.158323
H 21.689023 40.969417 58.988050
C 22.547088 41.319581 59.569561
C 22.915724 42.774652 59.415892
O 23.758222 43.278607 60.183330
C 23.753844 40.406065 59.272495
C 23.366254 38.966744 59.574717
C 24.430506 37.905338 59.428171
O 25.536634 38.081990 58.904142
O 24.019720 36.757978 59.895187
N 22.345029 43.508341 58.445215
C 22.797167 44.863986 58.165328
H 21.965682 45.497422 57.900025
C 23.817064 44.908572 57.005691
C 25.024653 44.072318 57.251545
C 25.338868 42.799480 56.849070
N 26.063571 44.474348 58.065615
C 26.959188 43.492224 58.157258
N 26.538811 42.466191 57.427262
H 28.443635 49.488007 59.951732
C 27.906209 50.447117 60.002688
C 26.703160 50.276028 59.115108
O 26.803664 50.266090 57.884224
H 28.551064 51.229499 59.563786
N 25.530470 50.057370 59.754319
C 24.423094 49.401851 59.075556
C 23.290712 50.340170 58.685934
C 23.994813 48.191804 59.910078
C 25.096586 47.140222 59.940868
N 25.225652 46.403902 61.041537
O 25.825364 46.971650 58.939013
H 19.270631 31.358208 59.579210
C 20.170241 31.259410 58.971132
C 21.219654 30.468644 59.761905
O 21.428839 30.697303 60.963813
C 20.722388 32.604069 58.443594
C 21.608865 33.325254 59.396819
C 22.950838 33.606310 59.343042
N 21.184762 33.817149 60.613226
C 22.225649 34.365470 61.254602
N 23.316217 34.253508 60.506067
N 21.925611 29.545300 59.072550
C 23.024831 28.754786 59.656503
H 22.650574 28.351391 60.618669
C 24.291023 29.593701 59.854827
C 24.800106 30.177365 58.538803
C 25.796279 31.297924 58.669359
O 26.102370 31.751922 59.805307
O 26.263975 31.743615 57.567646
H 25.342343 28.901557 65.956376
C 25.430583 29.593704 66.782123
H 25.235584 29.098263 67.755773
C 24.456588 30.778150 66.588656
C 24.447198 31.338468 65.198133
C 25.244389 32.253225 64.554100
N 23.528764 30.930027 64.243760
C 23.743404 31.555906 63.083413
N 24.787999 32.358993 63.254873
H 24.889820 37.055719 67.047362
C 25.452204 36.885366 66.121681
C 26.309693 38.144498 65.897506
O 25.858166 39.144617 65.329844
C 24.474447 36.587942 64.993327
C 25.055785 36.008831 63.717209
O 26.285379 35.663343 63.699260
O 24.262554 35.876173 62.747867
N 27.576749 38.127981 66.391893
C 28.490867 39.280094 66.368274
C 29.403704 39.374811 65.139146
O 30.097744 40.380491 64.968925
H 29.083429 39.257539 67.291201
N 29.369502 38.328097 64.299476
C 30.007235 38.310150 62.988941
C 29.270861 37.304193 62.101353
O 29.308276 37.398230 60.873905
C 31.500575 37.954581 63.056912
O 28.662314 36.369367 62.767703
O 24.314768 42.705851 62.705212
O 25.692855 38.993121 56.130166
O 24.822381 31.823702 54.801256
O 30.667249 30.778061 58.506412
O 26.622220 39.133912 61.944838
O 24.276822 39.922112 63.178761
O 25.581693 37.745644 53.705539
O 26.763752 43.904782 61.789484
O 27.649483 41.447052 60.763361
O 27.469675 35.803403 54.193834
H 30.699472 30.376337 66.032444
C 31.018906 30.890758 65.104316
H 31.997506 31.360958 65.227864
C 30.085574 31.993201 64.558412
C 28.871337 31.487946 63.753720
C 28.315447 32.524237 62.794463
O 28.111174 33.701356 63.218510
O 28.071976 32.150607 61.596866
H 36.469287 31.575154 63.532724
C 36.987893 32.139355 62.737355
H 37.705291 32.836251 63.183209
C 35.983918 32.896951 61.857251
C 35.327442 34.077107 62.585836
C 34.291081 34.843188 61.763357
N 33.079925 34.039190 61.579815
C 32.040842 34.367125 60.809802
N 32.006399 35.521531 60.142445
N 31.014874 33.514592 60.667110
O 23.991895 45.671523 63.479742
O 29.238869 29.787565 60.815742
O 25.986776 29.258848 55.023140
H 30.816995 28.028112 57.891955
H 28.263216 26.425380 58.481633
H 28.832809 27.794465 59.449983
H 32.859267 42.614065 54.064604
H 31.873892 40.511454 52.045305
H 31.400349 42.206983 52.011366
H 30.667326 43.122922 54.504529
H 30.344742 39.038639 53.178241
H 29.005528 42.688560 56.261976
H 28.644490 38.613180 54.925384
H 27.107430 41.570223 57.199555
H 32.870297 31.119870 53.609594
H 33.663399 30.002731 55.664689
H 31.890883 30.123783 55.665525
H 32.101118 31.176955 57.510095
H 32.832266 34.240814 54.863802
H 29.915365 34.294271 54.382526
H 30.124318 36.682724 55.520104
H 31.596476 36.035906 56.226766
H 32.587371 34.732666 52.663792
H 32.121416 37.019750 50.957434
H 33.009477 35.525673 50.589894
H 29.928820 35.838916 50.558114
H 30.803632 34.331885 50.184908
H 30.955323 35.740624 49.110773
H 22.272889 41.191166 60.626787
H 24.611484 40.710864 59.883425
H 24.048245 40.515024 58.221682
H 22.539957 38.656010 58.919961
H 22.992393 38.883771 60.604215
H 21.718176 43.054557 57.797798
H 23.243387 45.248729 59.084183
H 23.333261 44.556725 56.086576
H 24.105821 45.954885 56.841175
H 24.818832 42.125833 56.185643
H 26.126406 45.414732 58.506378
H 27.877407 43.526826 58.727447
H 27.667522 50.680798 61.044825
H 25.538495 50.051939 60.762756
H 24.850662 49.010695 58.146761
H 22.799107 50.778602 59.565757
H 22.532417 49.799839 58.104998
H 23.679207 51.157807 58.067819
H 23.114843 47.722142 59.447613
H 23.700560 48.483201 60.927700
H 25.875884 45.618763 61.069268
H 24.592964 46.486661 61.828165
H 19.855793 30.673430 58.097237
H 19.880218 33.242696 58.144265
H 21.310994 32.416490 57.538636
H 23.658457 33.410624 58.548343
H 22.172044 34.847957 62.221337
H 21.701145 29.401548 58.100788
H 23.208370 27.912595 58.980835
H 24.070605 30.403645 60.554267
H 25.066854 28.971388 60.319519
H 25.271246 29.409727 57.910919
H 23.972089 30.593929 57.947317
H 26.467272 29.954578 66.791060
H 23.433206 30.460515 66.829565
H 24.704246 31.585079 67.289280
H 26.080290 32.838318 64.913369
H 22.784275 30.263369 64.397917
H 23.145404 31.427114 62.186046
H 26.101925 36.022181 66.309124
H 23.724099 35.863335 65.338850
H 23.914504 37.486907 64.708973
H 27.884172 37.298263 66.876009
H 27.896167 40.199645 66.381324
H 28.738226 37.566854 64.499366
H 29.892798 39.295756 62.522661
H 31.642779 36.943180 63.457495
H 32.016510 38.669313 63.706369
H 31.945839 38.006991 62.057243
H 24.053080 42.829059 61.753605
H 23.862691 43.426682 63.170964
H 26.508198 39.565181 56.291635
H 25.250988 38.965933 56.992610
H 28.292816 39.345889 57.881001
H 25.240192 30.931072 54.870786
H 24.287488 31.797559 53.989852
H 30.101394 31.567601 58.609366
H 30.081704 30.154352 58.000557
H 29.208947 31.922615 55.641460
H 25.744648 39.365990 62.326237
H 26.523471 38.237346 61.577668
H 24.266150 40.900108 63.106643
H 24.694362 39.722818 64.039481
H 25.354740 38.417161 54.374735
H 25.176702 37.945530 52.836799
H 25.972944 43.533021 62.226987
H 27.172286 43.105797 61.389772
H 26.632961 37.533707 56.537371
H 27.265441 40.627971 61.147540
H 28.580664 41.213929 60.580212
H 26.865145 34.294886 55.152702
H 26.810755 36.480189 53.914069
H 31.153323 30.107498 64.344003
H 29.750082 32.657822 65.364908
H 30.689891 32.621311 63.887704
H 29.140809 30.604820 63.166543
H 28.049486 31.192492 64.422776
H 37.554898 31.410642 62.143673
H 36.493766 33.281897 60.961245
H 35.213388 32.200684 61.493739
H 34.857443 33.734394 63.521508
H 36.104257 34.794626 62.883733
H 34.031317 35.782553 62.272556
H 34.702293 35.097801 60.776346
H 31.282787 35.687215 59.450310
H 32.689749 36.241411 60.300403
H 30.092775 33.906378 60.483501
H 31.044421 32.629167 61.145998
H 24.808855 45.371600 63.953062
H 23.385375 45.958511 64.205676
H 29.832890 30.049841 60.088439
H 28.735495 30.593750 61.016395
H 26.424864 28.839801 55.817089
H 26.240778 28.714294 54.237006
H 29.134172 39.211844 59.224393
H 25.890675 33.027491 55.371532
H 28.461181 30.752554 56.509147
H 32.965375 33.232056 62.174319
H 27.419651 36.354722 55.913628
H 25.213105 32.947278 62.518429
H 20.250283 33.739036 60.987009
H 31.740239 38.521293 59.134362
H 30.550290 39.866730 57.356037
H 31.922085 40.960252 57.258224
H 31.418551 42.823875 58.260284
H 30.544724 42.970060 59.745049
H 33.169909 39.566185 58.953844
C 32.279198 39.175110 58.438897
C 31.379874 40.288819 57.932909
C 30.778675 41.068387 59.079418
N 30.928528 42.381353 59.019792
O 30.165147 40.508506 60.011875
H 32.628270 38.558109 57.601482
N 22.479962 39.038434 54.466185
C 23.022999 40.393002 54.533999
H 22.255798 41.057584 54.872573
C 23.487266 40.846761 53.140211
C 24.633999 41.823002 53.204999
C 25.938999 41.365002 52.986999
C 24.432999 43.206002 53.490999
C 27.012999 42.258002 53.019999
C 25.548999 44.110002 53.555999
C 26.827999 43.625002 53.333999
H 23.819196 39.971668 52.566149
H 22.638433 41.276237 52.591796
H 26.119070 40.314782 52.763549
H 23.422674 43.582273 53.651096
H 28.020874 41.886998 52.843476
H 25.374353 45.160562 53.784171
H 27.691160 44.287781 53.378692
H 21.044552 36.869196 54.393027
C 21.594999 36.938002 55.307999
C 22.011407 38.379879 55.545957
O 21.941615 38.921369 56.658835
C 22.770774 35.934386 55.278523
C 23.591974 35.984117 56.569467
C 22.234849 34.521534 55.016966
H 20.914731 36.665792 56.125502
H 23.432027 36.211445 54.443680
H 22.959254 35.781170 57.442543
H 24.054438 36.963773 56.715035
H 24.397652 35.241443 56.552666
H 21.558748 34.209056 55.825588
H 23.056004 33.796199 54.969568
H 21.675946 34.468950 54.072946
H 23.852681 40.405303 55.249079
H 22.530548 38.546648 53.588156
H 28.311351 36.058169 53.759757
~    
   
S2B   Charge: 1, Multiplicity: 14    
   
Mn 25.188563 35.363571 60.784393
Mn 27.492959 35.202628 62.220645
Mn 27.202617 33.400689 60.160039
Mn 27.556913 33.126871 57.082456
Ca 27.826699 36.608826 59.121319
O 26.587644 36.448411 61.225934
O 28.367040 34.690031 60.745076
O 26.117065 34.016042 61.688795
O 28.260352 32.965300 58.807760
O 26.096908 34.679195 59.334183
O 26.468502 33.810004 55.762503
O 28.415202 31.554546 55.877408
O 27.217802 36.790328 56.842437
O 28.600253 38.726471 58.638676
H 30.386279 26.554956 57.103005
C 30.312282 27.064948 58.050497
H 30.925319 26.579770 58.850733
C 28.846832 27.274301 58.437898
C 28.113449 28.187322 57.452059
O 28.745610 29.211952 57.026657
O 26.935260 27.898512 57.116019
H 33.765459 42.205889 52.647136
C 33.048044 41.804452 53.345646
H 33.479306 40.971406 53.939090
C 31.704618 41.449936 52.695453
C 30.622980 41.191221 53.724247
C 30.241348 42.187093 54.639949
C 30.002838 39.939594 53.836723
C 29.301091 41.938483 55.638056
C 29.055076 39.676462 54.829313
C 28.694324 40.669458 55.758589
O 27.815191 40.404866 56.743673
H 33.875561 32.213250 54.592800
C 32.897071 31.686966 54.550602
C 31.708692 32.621669 54.455082
O 30.576241 32.182839 54.201886
C 32.723760 30.765393 55.769239
O 32.653915 31.525316 56.976712
N 31.952986 33.931410 54.666188
C 30.954147 34.978508 54.531657
C 31.219198 35.876459 53.297663
O 30.649847 36.962822 53.190208
C 30.751851 35.772399 55.830195
C 29.790081 35.156565 56.849201
O 29.023683 34.236466 56.413866
O 29.753838 35.626890 58.014657
N 32.028921 35.377437 52.335813
C 32.064647 35.924468 50.969468
C 30.860047 35.427153 50.158323
H 21.689023 40.969417 58.988050
C 22.547088 41.319581 59.569561
C 22.930432 42.768851 59.402922
O 23.784719 43.268453 60.160005
C 23.755692 40.385437 59.305876
C 23.397820 38.934828 59.629596
C 24.513581 37.906360 59.530041
O 25.609896 38.121314 59.001272
O 24.163998 36.757800 60.043328
N 22.348363 43.506723 58.441871
C 22.797167 44.863986 58.165328
H 21.965682 45.497422 57.900025
C 23.818942 44.915330 57.007343
C 25.027010 44.080991 57.254719
C 25.337284 42.803446 56.863541
N 26.065879 44.485526 58.067057
C 26.956423 43.498550 58.167700
N 26.534126 42.468615 57.446082
H 28.443635 49.488007 59.951732
C 27.906209 50.447117 60.002688
C 26.701742 50.280243 59.115958
O 26.799736 50.279867 57.884920
H 28.551064 51.229499 59.563786
N 25.529830 50.058205 59.755687
C 24.423094 49.401851 59.075556
C 23.290712 50.340170 58.685934
C 23.996535 48.191276 59.909404
C 25.104636 47.146003 59.943992
N 25.228954 46.405913 61.042605
O 25.842004 46.987271 58.947303
H 19.270631 31.358208 59.579210
C 20.170241 31.259410 58.971132
C 21.180359 30.418458 59.762772
O 21.337042 30.593501 60.981974
C 20.806602 32.606302 58.522575
C 21.751625 33.262736 59.480781
C 23.083052 33.591225 59.364334
N 21.381631 33.721383 60.728938
C 22.439850 34.293227 61.323571
N 23.493323 34.229854 60.519398
N 21.919361 29.529051 59.064255
C 23.024831 28.754786 59.656503
H 22.650574 28.351391 60.618669
C 24.273112 29.621962 59.871944
C 24.824139 30.186594 58.563595
C 25.724385 31.397393 58.671394
O 25.976974 31.888454 59.815562
O 26.145375 31.856139 57.567836
H 25.342343 28.901557 65.956376
C 25.430583 29.593704 66.782123
H 25.235584 29.098263 67.755773
C 24.424608 30.752648 66.615119
C 24.400550 31.327190 65.235508
C 25.198019 32.247449 64.602816
N 23.490104 30.918492 64.274961
C 23.711053 31.553084 63.119305
N 24.749294 32.359365 63.304681
H 24.889820 37.055719 67.047362
C 25.452204 36.885366 66.121681
C 26.310135 38.146750 65.908793
O 25.841122 39.162871 65.385446
C 24.496178 36.589340 64.961072
C 25.159551 36.034075 63.707269
O 26.389148 35.720559 63.798264
O 24.440072 35.901911 62.669157
N 27.591597 38.117320 66.365599
C 28.490867 39.280094 66.368274
C 29.421445 39.418945 65.158109
O 30.081063 40.451229 65.008281
H 29.083429 39.257539 67.291201
N 29.446853 38.372778 64.321962
C 30.094989 38.369676 63.016400
C 29.380910 37.336268 62.142566
O 29.390367 37.421914 60.916239
C 31.595560 38.051511 63.091516
O 28.813709 36.390299 62.835482
O 24.295754 42.737031 62.701327
O 25.664725 39.028864 56.180767
O 24.822381 31.823702 54.801256
O 30.304403 30.846136 58.391195
O 26.665191 39.200631 62.031455
O 24.283685 39.961543 63.222537
O 25.581692 37.745645 53.705539
O 26.761874 43.927480 61.820261
O 27.678845 41.486923 60.797193
O 27.498768 35.789187 54.324431
H 30.699472 30.376337 66.032444
C 31.018906 30.890758 65.104316
H 31.997506 31.360958 65.227864
C 30.076779 31.981865 64.566831
C 28.917950 31.460837 63.701338
C 28.360003 32.518575 62.771665
O 28.238123 33.695746 63.246805
O 28.039506 32.172533 61.590344
H 36.469287 31.575154 63.532724
C 36.987893 32.139355 62.737355
H 37.705291 32.836251 63.183209
C 35.963913 32.851290 61.835169
C 35.061109 33.842269 62.585843
C 34.046212 34.598048 61.720000
N 32.955511 33.725989 61.269646
C 31.938471 34.109719 60.483941
N 31.850224 35.361312 60.031849
N 31.006003 33.224540 60.125417
O 23.991895 45.671523 63.479743
O 29.238869 29.787565 60.815742
O 25.986774 29.258848 55.023139
H 30.783488 28.044677 57.898968
H 28.302634 26.325108 58.507648
H 28.782380 27.762833 59.421217
H 32.886220 42.614437 54.072579
H 31.810071 40.569532 52.047174
H 31.404736 42.282886 52.040287
H 30.692102 43.178909 54.578305
H 30.276971 39.138783 53.154800
H 29.038374 42.726702 56.340186
H 28.597339 38.691353 54.905215
H 27.114189 41.561816 57.216708
H 32.900809 31.068180 53.643156
H 33.576143 30.071048 55.815447
H 31.811164 30.167967 55.640601
H 31.826956 31.294955 57.449835
H 32.891946 34.201636 54.918855
H 30.008580 34.474890 54.298140
H 30.313702 36.747166 55.576995
H 31.707670 35.980280 56.327632
H 32.388401 34.444716 52.463663
H 32.065883 37.017066 51.039860
H 33.010007 35.610722 50.513301
H 29.923273 35.751320 50.626798
H 30.858909 34.331550 50.098421
H 30.890821 35.827244 49.136338
H 22.259725 41.210863 60.626041
H 24.606677 40.709684 59.916322
H 24.060555 40.476861 58.256352
H 22.601427 38.585677 58.956606
H 22.997831 38.860242 60.649638
H 21.716024 43.055328 57.798157
H 23.242069 45.247755 59.085391
H 23.337935 44.564977 56.086158
H 24.104827 45.963134 56.846788
H 24.813265 42.127310 56.205465
H 26.131958 45.424718 58.505766
H 27.873802 43.534235 58.739278
H 27.668480 50.680333 61.045196
H 25.541628 50.042569 60.763996
H 24.851330 49.011485 58.146773
H 22.798830 50.778268 59.565805
H 22.532631 49.799838 58.104688
H 23.679213 51.157977 58.068027
H 23.120299 47.717309 59.444318
H 23.697598 48.482051 60.925900
H 25.885356 45.625671 61.076213
H 24.593194 46.486988 61.826611
H 19.861428 30.725122 58.063827
H 20.001370 33.306867 58.261078
H 21.372824 32.430755 57.600976
H 23.755717 33.443825 58.530715
H 22.419957 34.754939 62.301311
H 21.751744 29.442151 58.074430
H 23.231352 27.914505 58.985028
H 24.014156 30.442998 60.545392
H 25.041220 29.025341 60.381809
H 25.391322 29.426115 58.008752
H 24.009187 30.497450 57.894980
H 26.459716 29.974101 66.787540
H 23.412147 30.402258 66.856568
H 24.654748 31.554616 67.327434
H 26.036635 32.827015 64.965494
H 22.750764 30.244236 64.419233
H 23.124156 31.421422 62.215835
H 26.099743 36.021968 66.311177
H 23.750065 35.846637 65.275884
H 23.932361 37.483674 64.670494
H 27.912298 37.275115 66.818481
H 27.881410 40.189466 66.392953
H 28.833885 37.593225 64.508890
H 29.955237 39.348388 62.542736
H 31.760809 37.054882 63.519197
H 32.097488 38.794584 63.720066
H 32.038356 38.086067 62.089215
H 24.049103 42.840736 61.743816
H 23.862683 43.485881 63.141109
H 26.489760 39.583326 56.326355
H 25.258671 38.984768 57.059669
H 28.302895 39.353885 57.928996
H 25.251395 30.940091 54.867902
H 24.287488 31.797559 53.989852
H 29.671956 31.588637 58.443475
H 29.803064 30.151298 57.879861
H 29.220601 31.746279 55.356450
H 25.779640 39.426763 62.396429
H 26.583054 38.293775 61.685699
H 24.266351 40.938919 63.150504
H 24.687839 39.760880 64.088931
H 25.317359 38.401784 54.373182
H 25.176703 37.945529 52.836799
H 25.968024 43.539502 62.238024
H 27.185987 43.139631 61.413905
H 26.619678 37.532552 56.615546
H 27.293423 40.671613 61.188664
H 28.604522 41.243510 60.599757
H 27.078396 34.977182 54.710986
H 26.771915 36.358346 54.009187
H 31.156984 30.106671 64.345443
H 29.689995 32.605217 65.383012
H 30.679738 32.654213 63.940538
H 29.242725 30.613226 63.090086
H 28.081565 31.104632 64.322338
H 37.567042 31.412510 62.152503
H 36.490245 33.390757 61.033108
H 35.343331 32.092911 61.334249
H 34.522865 33.325113 63.396170
H 35.687633 34.600620 63.076144
H 33.624752 35.430366 62.302169
H 34.548135 35.026278 60.840411
H 31.133359 35.603208 59.350575
H 32.461500 36.084808 60.366753
H 30.137213 33.518327 59.690573
H 31.094790 32.253941 60.374933
H 24.808855 45.371600 63.953062
H 23.385375 45.958511 64.205676
H 29.709758 30.055457 60.002671
H 28.694200 30.566888 61.023950
H 26.376749 28.785670 55.810724
H 26.240778 28.714294 54.237006
H 29.153065 39.232863 59.264139
H 25.861993 33.130321 55.400592
H 28.448218 30.615548 56.201256
H 32.892777 32.805198 61.675797
H 27.436627 36.386674 55.968202
H 25.192017 32.974683 62.595115
H 20.472458 33.607808 61.151877
H 31.743016 38.518446 59.133858
H 30.543116 39.858616 57.362309
H 31.910798 40.955796 57.253298
H 31.396541 42.825159 58.247274
H 30.543441 42.969158 59.744843
H 33.169909 39.566185 58.953844
C 32.279198 39.175110 58.438897
C 31.374277 40.285306 57.933389
C 30.778675 41.068387 59.079418
N 30.928529 42.381353 59.019793
O 30.178123 40.514427 60.024215
H 32.627340 38.559245 57.600379
N 22.478211 39.038979 54.467149
C 23.022999 40.393002 54.533999
H 22.255798 41.057584 54.872573
C 23.487767 40.845992 53.140357
C 24.633999 41.823002 53.204999
C 25.938999 41.365002 52.986999
C 24.432999 43.206002 53.490999
C 27.012999 42.258002 53.019999
C 25.548999 44.110002 53.555999
C 26.827999 43.625002 53.333999
H 23.821138 39.970677 52.567561
H 22.639027 41.274301 52.590662
H 26.119677 40.313924 52.767975
H 23.422581 43.581988 53.651771
H 28.021497 41.886275 52.848078
H 25.374513 45.160215 53.786252
H 27.691538 44.287221 53.379584
H 21.044552 36.869196 54.393027
C 21.594999 36.938002 55.307999
C 22.006109 38.381818 55.546606
O 21.928180 38.925858 56.657953
C 22.775240 35.939535 55.289422
C 23.593190 35.999886 56.583017
C 22.248411 34.522381 55.032756
H 20.912751 36.665794 56.124137
H 23.439474 36.214619 54.456447
H 22.960605 35.792696 57.456191
H 24.047031 36.984513 56.725459
H 24.404626 35.263665 56.565157
H 21.572105 34.208290 55.840885
H 23.074016 33.801943 54.990110
H 21.691987 34.462902 54.087467
H 23.852217 40.404652 55.249796
H 22.542143 38.541279 53.593282
~    
   
S2B,H   Charge: 2, Multiplicity: 14    
   
Mn 25.155047 35.365402 60.809146
Mn 27.477485 35.200419 62.230095
Mn 27.158767 33.413355 60.173380
Mn 27.561513 33.094619 57.116763
Ca 27.773358 36.634176 59.144828
O 26.564921 36.441847 61.245110
O 28.335466 34.690244 60.728801
O 26.101677 34.005514 61.695055
O 28.219724 32.974362 58.787679
O 26.056330 34.675552 59.347406
O 26.394341 33.754260 55.626223
O 28.392398 31.559117 55.906665
O 27.020672 36.664214 56.881062
O 28.617193 38.696853 58.561620
H 30.386279 26.554956 57.103005
C 30.312282 27.064948 58.050497
H 30.925319 26.579770 58.850733
C 28.851118 27.295127 58.441619
C 28.128042 28.237877 57.477358
O 28.766280 29.272646 57.079090
O 26.949703 27.965560 57.132169
H 33.765459 42.205889 52.647136
C 33.048044 41.804452 53.345646
H 33.479306 40.971406 53.939090
C 31.719898 41.392085 52.693051
C 30.642992 41.099849 53.719964
C 30.227907 42.099103 54.618083
C 30.043796 39.837123 53.842637
C 29.270598 41.852567 55.598397
C 29.071887 39.578026 54.816292
C 28.669918 40.581049 55.719715
O 27.762238 40.330355 56.682968
H 33.875561 32.213250 54.592800
C 32.897071 31.686966 54.550602
C 31.697422 32.600040 54.455125
O 30.569453 32.139002 54.220078
C 32.741211 30.776340 55.780408
O 32.688446 31.557519 56.974910
N 31.906893 33.920038 54.655452
C 30.848367 34.900841 54.516328
C 30.945022 35.729834 53.214099
O 30.037549 36.544342 52.976346
C 30.663253 35.755291 55.783857
C 29.721178 35.170899 56.841414
O 28.915042 34.265279 56.415319
O 29.717439 35.636481 57.998900
N 31.964186 35.468617 52.378153
C 32.064647 35.924468 50.969468
C 30.860047 35.427153 50.158323
H 21.689023 40.969417 58.988050
C 22.547088 41.319581 59.569561
C 22.933592 42.767793 59.398442
O 23.798025 43.263781 60.146267
C 23.761165 40.388103 59.324371
C 23.412321 38.940395 59.664031
C 24.529479 37.913914 59.575197
O 25.647895 38.134195 59.103464
O 24.150633 36.749983 60.042897
N 22.345091 43.508057 58.443919
C 22.797167 44.863986 58.165328
H 21.965682 45.497422 57.900025
C 23.817824 44.909698 57.005616
C 25.020340 44.065154 57.247818
C 25.320620 42.788539 56.847230
N 26.064476 44.457438 58.059761
C 26.949551 43.465839 58.152668
N 26.517212 42.442673 57.424795
H 28.443635 49.488007 59.951732
C 27.906209 50.447117 60.002688
C 26.702868 50.275804 59.116137
O 26.802086 50.267329 57.885085
H 28.551064 51.229499 59.563786
N 25.530446 50.055979 59.755815
C 24.423094 49.401851 59.075556
C 23.290712 50.340170 58.685934
C 23.994536 48.189088 59.906473
C 25.095638 47.136318 59.934837
N 25.231500 46.407010 61.039434
O 25.817399 46.960620 58.929266
H 19.270631 31.358208 59.579210
C 20.170241 31.259410 58.971132
C 21.184049 30.422348 59.760682
O 21.354788 30.610244 60.976164
C 20.798680 32.612084 58.530294
C 21.732167 33.269681 59.498146
C 23.064348 33.595317 59.392810
N 21.353597 33.726873 60.744229
C 22.406883 34.297158 61.347711
N 23.466926 34.232426 60.550977
N 21.914628 29.524166 59.064860
C 23.024831 28.754786 59.656503
H 22.650574 28.351391 60.618669
C 24.270894 29.628277 59.856934
C 24.793178 30.212084 58.542842
C 25.688362 31.421251 58.663755
O 25.952775 31.889380 59.808155
O 26.101725 31.911506 57.559796
H 25.342343 28.901557 65.956376
C 25.430583 29.593704 66.782123
H 25.235584 29.098263 67.755773
C 24.415987 30.745784 66.619977
C 24.375372 31.310224 65.237498
C 25.172011 32.218201 64.587031
N 23.449255 30.900505 64.292664
C 23.658770 31.522100 63.128252
N 24.706621 32.321227 63.294199
H 24.889820 37.055719 67.047362
C 25.452204 36.885366 66.121681
C 26.309810 38.146908 65.910784
O 25.839989 39.163044 65.388757
C 24.493479 36.591855 64.963481
C 25.150577 36.027432 63.713233
O 26.379023 35.705959 63.801395
O 24.427418 35.895763 62.676277
N 27.591538 38.116984 66.366626
C 28.490867 39.280094 66.368274
C 29.414934 39.417416 65.153025
O 30.069175 40.450712 64.991888
H 29.083429 39.257539 67.291201
N 29.439064 38.367316 64.319893
C 30.072629 38.370303 63.007291
C 29.349872 37.343069 62.135526
O 29.336706 37.437717 60.909547
C 31.574223 38.051702 63.063633
O 28.799827 36.385362 62.828060
O 24.312641 42.745828 62.690936
O 25.661639 38.933705 56.096441
O 24.822381 31.823702 54.801257
O 30.383405 30.875577 58.428568
O 26.684782 39.206882 62.077086
O 24.297417 39.981884 63.226502
O 25.581692 37.745644 53.705539
O 26.778858 43.923900 61.794621
O 27.663325 41.469191 60.773754
O 27.483230 35.885337 54.222852
H 30.699472 30.376337 66.032444
C 31.018906 30.890758 65.104316
H 31.997506 31.360958 65.227864
C 30.066907 31.980538 64.574502
C 28.955830 31.455886 63.651340
C 28.369787 32.519862 62.748307
O 28.250327 33.693216 63.230960
O 28.021534 32.179298 61.570136
H 36.469287 31.575154 63.532724
C 36.987893 32.139355 62.737355
H 37.705291 32.836251 63.183209
C 35.968107 32.861407 61.841117
C 35.119481 33.898722 62.590951
C 34.105413 34.659722 61.730985
N 32.974549 33.805729 61.348006
C 31.948452 34.188686 60.580257
N 31.880980 35.425562 60.083661
N 30.977452 33.320380 60.274830
O 23.991895 45.671523 63.479742
O 29.238869 29.787565 60.815742
O 25.986774 29.258848 55.023139
H 30.792848 28.040524 57.897023
H 28.289087 26.355690 58.496980
H 28.798563 27.769185 59.432624
H 32.862532 42.614140 54.065855
H 31.865955 40.510972 52.053337
H 31.384148 42.203652 52.028880
H 30.663092 43.097111 54.549990
H 30.337183 39.030391 53.170781
H 28.982101 42.648134 56.281544
H 28.620165 38.589993 54.892580
H 27.074217 41.541486 57.194215
H 32.903583 31.060433 53.648602
H 33.595808 30.084580 55.821636
H 31.827471 30.176329 55.674479
H 31.887374 31.307445 57.481716
H 32.827465 34.223722 54.936916
H 29.932023 34.317596 54.372674
H 30.216184 36.721726 55.511973
H 31.624732 35.984135 56.259232
H 32.601054 34.740589 52.662814
H 32.118914 37.020132 50.954254
H 33.008204 35.529897 50.581750
H 29.928177 35.837089 50.558674
H 30.804200 34.331729 50.183488
H 30.955285 35.742364 49.111324
H 22.253298 41.218486 60.625281
H 24.606442 40.725480 59.935349
H 24.072346 40.470245 58.276061
H 22.614162 38.578711 59.000818
H 23.018218 38.875430 60.687412
H 21.700753 43.061876 57.808582
H 23.243864 45.247698 59.084389
H 23.332037 44.563777 56.085316
H 24.112013 45.955098 56.845983
H 24.792335 42.120375 56.185026
H 26.133254 45.396456 58.501576
H 27.868434 43.491146 58.722196
H 27.667711 50.680589 61.044928
H 25.538475 50.050108 60.764248
H 24.851855 49.012751 58.146375
H 22.797049 50.776754 59.565523
H 22.534110 49.800019 58.102626
H 23.679573 51.159242 58.069952
H 23.114263 47.721740 59.442327
H 23.700665 48.477832 60.924938
H 25.883856 45.623599 61.068666
H 24.603374 46.494979 61.828912
H 19.863088 30.727231 58.062219
H 19.989675 33.307617 58.267414
H 21.372288 32.445227 57.611572
H 23.740772 33.451462 58.562346
H 22.379884 34.756948 62.326218
H 21.729329 29.417321 58.080126
H 23.229809 27.913115 58.986331
H 24.020561 30.440811 60.543685
H 25.054455 29.032546 60.343319
H 25.356937 29.464188 57.967265
H 23.965694 30.529988 57.892941
H 26.457621 29.979350 66.786774
H 23.408411 30.390149 66.873388
H 24.648162 31.553210 67.325398
H 26.020225 32.793556 64.933795
H 22.706531 30.233638 64.453969
H 23.058238 31.386930 62.233440
H 26.098521 36.020998 66.310719
H 23.740889 35.856679 65.280629
H 23.937322 37.489542 64.668106
H 27.910401 37.276968 66.825043
H 27.881158 40.189318 66.393778
H 28.829875 37.587273 64.515348
H 29.928099 39.351667 62.540710
H 31.744638 37.051304 63.480151
H 32.080593 38.789532 63.694646
H 32.007077 38.097029 62.057535
H 24.068029 42.844230 61.732656
H 23.867423 43.488844 63.128864
H 26.467675 39.510833 56.299098
H 25.024346 39.104396 56.800873
H 28.286367 39.328320 57.866530
H 25.251596 30.936083 54.870425
H 24.287488 31.797559 53.989851
H 29.786490 31.643231 58.483847
H 29.854190 30.197459 57.924292
H 29.199805 31.738197 55.382079
H 25.797849 39.446343 62.433053
H 26.583689 38.311772 61.710395
H 24.277425 40.959382 63.147845
H 24.691045 39.788843 64.099189
H 25.379422 38.426843 54.376033
H 25.176703 37.945530 52.836799
H 25.984407 43.551615 62.224893
H 27.195088 43.125291 61.401253
H 26.457822 37.441671 56.660061
H 27.285280 40.667330 61.199134
H 28.591744 41.224917 60.589981
H 26.804411 34.360598 54.966196
H 26.829019 36.559343 53.921944
H 31.156692 30.107650 64.344617
H 29.635129 32.560951 65.399736
H 30.669005 32.693456 63.994150
H 29.335686 30.652982 63.011800
H 28.119259 31.030920 64.228017
H 37.563944 31.412244 62.149987
H 36.493667 33.366709 61.016684
H 35.311864 32.113618 61.370298
H 34.588506 33.421486 63.429947
H 35.783288 34.649385 63.042076
H 33.725996 35.524570 62.293792
H 34.592378 35.038013 60.820715
H 31.169898 35.657928 59.397685
H 32.548785 36.131995 60.337730
H 30.084018 33.661549 59.940964
H 31.005909 32.378859 60.629436
H 24.808855 45.371600 63.953062
H 23.385375 45.958511 64.205676
H 29.746673 30.071630 60.031581
H 28.667011 30.552027 61.000952
H 26.389564 28.802528 55.815123
H 26.240778 28.714294 54.237006
H 29.149692 39.211828 59.198389
H 25.831204 33.052729 55.181374
H 28.431843 30.622041 56.263710
H 32.904345 32.899559 61.785573
H 27.332591 36.345812 56.010516
H 25.139202 32.931663 62.581709
H 20.441039 33.613454 61.160534
H 31.739628 38.521495 59.134187
H 30.553610 39.870939 57.352862
H 31.927306 40.962985 57.261875
H 31.423402 42.823160 58.263044
H 30.544339 42.970473 59.744531
H 33.169909 39.566185 58.953844
C 32.279198 39.175110 58.438897
C 31.382218 40.290390 57.933051
C 30.778675 41.068387 59.079418
N 30.928529 42.381353 59.019793
O 30.161979 40.507481 60.008931
H 32.627812 38.557697 57.601617
N 22.475721 39.040665 54.463271
C 23.022999 40.393002 54.533999
H 22.255798 41.057584 54.872573
C 23.487653 40.846826 53.140363
C 24.633999 41.823002 53.204999
C 25.938999 41.365002 52.986999
C 24.432999 43.206002 53.490999
C 27.012999 42.258002 53.019999
C 25.548999 44.110002 53.555999
C 26.827999 43.625002 53.333999
H 23.818222 39.970804 52.567297
H 22.638557 41.276901 52.592770
H 26.119046 40.314887 52.763255
H 23.422678 43.582642 53.650461
H 28.020801 41.886562 52.843930
H 25.374490 45.160372 53.785138
H 27.691045 44.287996 53.377932
H 21.044552 36.869196 54.393027
C 21.594999 36.938002 55.307999
C 22.051965 38.365991 55.550604
O 22.064819 38.881199 56.678838
C 22.751595 35.910319 55.300295
C 23.517829 35.907227 56.626545
C 22.202201 34.515420 54.976576
H 20.904522 36.684547 56.123516
H 23.452668 36.196793 54.501819
H 22.846560 35.671907 57.462507
H 23.975812 36.878371 56.832738
H 24.317989 35.159417 56.612123
H 21.481501 34.193902 55.742249
H 23.011537 33.775727 54.949956
H 21.690152 34.498116 54.005125
H 23.851481 40.404776 55.248275
H 22.453846 38.577869 53.568479
H 28.331020 36.113885 53.787589
~    
   
S2O4H   Charge: 1, Multiplicity: 14    
   
Mn 25.011866 35.396859 60.760138
Mn 27.414453 35.175604 62.104891
Mn 27.406734 33.271733 60.107179
Mn 27.558175 33.117410 57.214593
Ca 27.901761 36.512652 59.049868
O 26.547443 36.395594 61.054259
O 28.448133 34.628210 60.735577
O 26.130309 33.959981 61.396035
O 28.637900 32.664032 58.808725
O 26.807985 34.202544 58.720710
O 26.370078 33.783725 56.010015
O 28.365401 31.883598 56.181230
O 27.376251 36.851879 56.750217
O 28.542371 38.711499 58.679820
H 30.386279 26.554956 57.103005
C 30.312282 27.064948 58.050497
H 30.925319 26.579770 58.850733
C 28.846913 27.275646 58.447960
C 28.089113 28.207533 57.490838
O 28.654211 29.294518 57.142384
O 26.937552 27.863183 57.107206
H 33.765459 42.205889 52.647136
C 33.048045 41.804450 53.345646
H 33.479306 40.971406 53.939090
C 31.709469 41.435863 52.693340
C 30.632760 41.176994 53.726064
C 30.236614 42.188470 54.618241
C 30.036548 39.916895 53.871021
C 29.304554 41.949459 55.625605
C 29.092906 39.664686 54.870673
C 28.718720 40.674218 55.777340
O 27.845225 40.420072 56.769762
H 33.875561 32.213250 54.592800
C 32.897071 31.686966 54.550602
C 31.769084 32.647436 54.203957
O 30.805835 32.297937 53.516960
C 32.600712 30.889739 55.826468
O 32.506811 31.745543 56.966321
N 31.892646 33.908514 54.693813
C 30.885367 34.941339 54.514273
C 31.127149 35.835302 53.266581
O 30.462705 36.862814 53.113717
C 30.685506 35.761703 55.796918
C 29.778341 35.157009 56.871172
O 28.902566 34.328421 56.465783
O 29.882301 35.560185 58.059506
N 32.017091 35.398762 52.348191
C 32.064647 35.924468 50.969468
C 30.860047 35.427153 50.158323
H 21.689023 40.969417 58.988050
C 22.547088 41.319581 59.569561
C 22.912853 42.775327 59.420930
O 23.744872 43.282758 60.197552
C 23.751857 40.402779 59.264462
C 23.341289 38.952444 59.491694
C 24.420934 37.897043 59.399338
O 25.512490 38.057627 58.840418
O 24.039720 36.775497 59.942077
N 22.347783 43.507228 58.444742
C 22.797167 44.863986 58.165328
H 21.965682 45.497422 57.900025
C 23.820196 44.910777 57.008451
C 25.030679 44.080855 57.261688
C 25.352178 42.807337 56.865889
N 26.062321 44.488291 58.082026
C 26.959046 43.506887 58.182578
N 26.547941 42.477511 57.453895
H 28.443635 49.488007 59.951732
C 27.906209 50.447117 60.002688
C 26.701993 50.280214 59.115659
O 26.800255 50.279451 57.884624
H 28.551064 51.229499 59.563786
N 25.529842 50.058884 59.755095
C 24.423094 49.401851 59.075556
C 23.290712 50.340170 58.685934
C 23.996495 48.192730 59.911850
C 25.105003 47.148134 59.948324
N 25.227548 46.405891 61.045693
O 25.845355 46.991634 58.953429
H 19.270631 31.358208 59.579210
C 20.170241 31.259410 58.971132
C 21.213721 30.461524 59.764520
O 21.401840 30.669515 60.973750
C 20.739029 32.598747 58.443284
C 21.651503 33.306578 59.383795
C 22.993732 33.587369 59.307560
N 21.248135 33.800644 60.606358
C 22.300152 34.349747 61.229089
N 23.378624 34.236950 60.463805
N 21.936374 29.554977 59.070021
C 23.024831 28.754786 59.656503
H 22.650574 28.351391 60.618669
C 24.298914 29.580564 59.881308
C 24.858517 30.142556 58.578480
C 25.854477 31.271226 58.700349
O 26.218268 31.695422 59.836887
O 26.258714 31.732816 57.591005
H 25.342343 28.901557 65.956376
C 25.430583 29.593704 66.782123
H 25.235584 29.098263 67.755773
C 24.462514 30.783423 66.585351
C 24.464886 31.352454 65.197390
C 25.258445 32.281484 64.568806
N 23.564185 30.938598 64.228268
C 23.788072 31.574230 63.074656
N 24.820471 32.388493 63.263412
H 24.889820 37.055719 67.047362
C 25.452204 36.885366 66.121681
C 26.309194 38.145180 65.899665
O 25.852023 39.151279 65.346639
C 24.480457 36.584233 64.986417
C 25.079719 36.002659 63.716617
O 26.314624 35.683781 63.715616
O 24.301058 35.844814 62.739639
N 27.581033 38.124997 66.382359
C 28.490867 39.280094 66.368274
C 29.409896 39.391266 65.145702
O 30.100119 40.402946 64.991855
H 29.083429 39.257539 67.291201
N 29.386841 38.352282 64.298512
C 30.027371 38.343621 62.989027
C 29.326242 37.301210 62.112359
O 29.407157 37.355843 60.885306
C 31.532310 38.046878 63.062539
O 28.695849 36.390448 62.792516
O 24.314224 42.686907 62.710263
O 25.694140 39.054982 56.166735
O 24.822381 31.823702 54.801256
O 30.357710 30.673386 58.552213
O 26.622153 39.117214 61.925760
O 24.274014 39.895879 63.178776
O 25.581692 37.745645 53.705539
O 26.759478 43.909622 61.811273
O 27.677889 41.452902 60.822724
O 27.322121 35.651448 54.306240
H 30.699472 30.376337 66.032444
C 31.018906 30.890758 65.104316
H 31.997506 31.360958 65.227864
C 30.098734 32.002184 64.577358
C 28.804863 31.517668 63.897230
C 28.304308 32.516986 62.874131
O 28.092515 33.703385 63.276925
O 28.126369 32.120282 61.678298
H 36.469287 31.575154 63.532724
C 36.987893 32.139355 62.737355
H 37.705291 32.836251 63.183209
C 35.977051 32.879356 61.847248
C 35.114875 33.889374 62.618436
C 34.145599 34.707326 61.761181
N 33.089094 33.861769 61.199579
C 32.141563 34.272262 60.347442
N 32.050661 35.550727 59.978107
N 31.285677 33.387156 59.834869
O 23.991895 45.671523 63.479742
O 29.238869 29.787565 60.815742
O 25.986776 29.258848 55.023140
H 30.785015 28.043891 57.896511
H 28.306078 26.323960 58.507795
H 28.793765 27.745407 59.440517
H 32.879417 42.614197 54.070896
H 31.823449 40.551909 52.051351
H 31.402525 42.261835 52.032786
H 30.670071 43.185925 54.529053
H 30.320197 39.102371 53.207691
H 29.030105 42.750262 56.308813
H 28.648041 38.675998 54.969982
H 27.136822 41.573461 57.227518
H 32.963648 30.970664 53.722619
H 33.401559 30.146581 55.969450
H 31.658616 30.340395 55.686980
H 31.824156 31.379632 57.560269
H 32.689362 34.116291 55.275993
H 29.941431 34.431062 54.285025
H 30.206058 36.712193 55.525977
H 31.645484 36.019445 56.261698
H 32.467180 34.514384 52.521136
H 32.077185 37.018924 51.017947
H 33.010368 35.592221 50.528474
H 29.924031 35.766373 50.615986
H 30.849825 34.330985 50.114122
H 30.901714 35.813602 49.131432
H 22.274667 41.184565 60.626336
H 24.595779 40.670764 59.911155
H 24.078420 40.551847 58.228461
H 22.575529 38.664894 58.755791
H 22.878831 38.840179 60.480815
H 21.733994 43.047635 57.788860
H 23.241135 45.249121 59.085324
H 23.341405 44.553503 56.088753
H 24.103620 45.958322 56.841386
H 24.836494 42.131096 56.201221
H 26.125401 45.429195 58.518006
H 27.873272 43.546266 58.759064
H 27.668314 50.680323 61.045159
H 25.541431 50.043937 60.763414
H 24.850964 49.010091 58.147260
H 22.799819 50.779607 59.565683
H 22.531758 49.799673 58.105963
H 23.678978 51.157188 58.066804
H 23.120409 47.717556 59.447719
H 23.697488 48.485371 60.927790
H 25.883582 45.625663 61.076493
H 24.588513 46.481309 61.827878
H 19.855338 30.675235 58.096126
H 19.904402 33.253160 58.156734
H 21.311229 32.404959 57.529169
H 23.689938 33.388690 58.502959
H 22.263248 34.834895 62.195108
H 21.734853 29.435181 58.090019
H 23.210590 27.915034 58.978476
H 24.068904 30.399647 60.567354
H 25.047920 28.950547 60.379166
H 25.349858 29.359897 57.983380
H 24.052155 30.540785 57.947187
H 26.468608 29.951196 66.792182
H 23.436135 30.468939 66.817815
H 24.708513 31.585997 67.291543
H 26.078899 32.878835 64.942599
H 22.824680 30.263346 64.367584
H 23.204179 31.443559 62.168928
H 26.103008 36.023320 66.310274
H 23.728433 35.860050 65.328725
H 23.921972 37.482241 64.696035
H 27.894710 37.288780 66.850851
H 27.891382 40.196467 66.385791
H 28.749807 37.591345 64.482231
H 29.876639 39.318304 62.509243
H 31.713125 37.045453 63.472644
H 32.021385 38.786566 63.704588
H 31.975516 38.108261 62.062120
H 24.052476 42.812517 61.758620
H 23.858540 43.403845 63.177875
H 26.511234 39.614940 56.318634
H 25.365439 38.887386 57.067669
H 28.284058 39.340231 57.956238
H 25.247103 30.937520 54.865291
H 24.287488 31.797559 53.989852
H 29.193600 31.833678 58.779421
H 29.795863 30.080457 57.962808
H 30.240654 30.258440 59.434519
H 25.742668 39.337900 62.306470
H 26.540718 38.214444 61.564621
H 24.258316 40.873462 63.108466
H 24.695769 39.696983 64.037657
H 25.345337 38.414321 54.371825
H 25.176703 37.945529 52.836799
H 25.962805 43.537579 62.237519
H 27.178290 43.109144 61.424625
H 26.786369 37.598514 56.522635
H 27.281877 40.622108 61.168279
H 28.605084 41.214611 60.626341
H 26.918194 34.890612 54.786698
H 26.594677 36.242624 54.034494
H 31.144101 30.111993 64.337779
H 29.853302 32.716722 65.373538
H 30.677575 32.571216 63.835668
H 28.968529 30.559081 63.397042
H 28.007706 31.358068 64.635982
H 37.562102 31.413898 62.146281
H 36.512643 33.409867 61.045307
H 35.331918 32.142678 61.345043
H 34.546522 33.374005 63.408913
H 35.769510 34.606248 63.133636
H 33.692105 35.497635 62.376865
H 34.688462 35.195414 60.938934
H 31.340488 35.815596 59.299855
H 32.547745 36.272892 60.468860
H 30.459251 33.686678 59.332912
H 31.406851 32.401073 59.988228
H 24.808855 45.371600 63.953062
H 23.385375 45.958511 64.205676
H 29.528042 29.250153 61.562944
H 28.790103 30.573106 61.193844
H 26.383655 28.779014 55.803606
H 26.240778 28.714294 54.237006
H 29.117342 39.204228 59.294777
H 25.873641 33.062197 55.563802
H 28.201384 30.965567 56.490504
H 33.036346 32.904672 61.510216
H 27.471915 36.357035 55.901298
H 25.259747 32.975120 62.528457
H 20.319743 33.725240 60.994857
H 31.742756 38.520812 59.135391
H 30.538726 39.853704 57.366765
H 31.904327 40.951949 57.248347
H 31.392407 42.825501 58.244976
H 30.542379 42.969064 59.744307
H 33.169909 39.566185 58.953844
C 32.279198 39.175110 58.438897
C 31.371623 40.283328 57.933397
C 30.778675 41.068387 59.079418
N 30.928528 42.381353 59.019792
O 30.180239 40.512937 60.024647
H 32.626704 38.557444 57.601528
N 22.486750 39.035816 54.470010
C 23.022999 40.393002 54.533999
H 22.255798 41.057584 54.872573
C 23.486723 40.846769 53.139782
C 24.633999 41.823002 53.204999
C 25.938999 41.365002 52.986999
C 24.432999 43.206002 53.490999
C 27.012999 42.258002 53.019999
C 25.548999 44.110002 53.555999
C 26.827999 43.625002 53.333999
H 23.818913 39.972536 52.564632
H 22.637970 41.276215 52.591092
H 26.119701 40.314145 52.766920
H 23.422594 43.582054 53.651689
H 28.021383 41.885949 52.847931
H 25.374535 45.160249 53.786130
H 27.691553 44.287202 53.379618
H 21.044552 36.869196 54.393027
C 21.594999 36.938002 55.307999
C 21.958226 38.398028 55.535467
O 21.778732 38.975434 56.617665
C 22.797607 35.969110 55.271385
C 23.635148 36.057178 56.549798
C 22.300710 34.538666 55.029605
H 20.922164 36.647812 56.125221
H 23.441486 36.255549 54.426387
H 23.023562 35.833541 57.433538
H 24.057038 37.057120 56.680941
H 24.471471 35.348689 56.522451
H 21.646058 34.212487 55.850614
H 23.142389 33.837978 54.976198
H 21.729644 34.461458 54.094386
H 23.854432 40.412466 55.248333
H 22.650944 38.502377 53.630774
~    

S3 QM models   
    
S3A,W   Charge: 1, Multiplicity: 13     
    
Mn 24.963169 35.475840 60.855391 
Mn 27.418256 35.106131 62.087594 
Mn 27.486118 33.170709 60.053330 
Mn 27.794995 32.932017 57.288567 
Ca 27.712907 36.553708 59.068240 
O 26.538954 36.403694 61.185699 
O 28.432881 34.592915 60.681028 
O 26.087419 33.982760 61.329640 
O 28.674013 32.421983 58.915544 
O 27.057822 34.042058 58.512897 
O 26.747156 33.582143 55.920490 
O 28.572261 31.549849 56.094964 
O 27.210475 36.807062 56.786173 
O 28.492940 38.710172 58.652388 
H 30.386279 26.554956 57.103005 
C 30.312282 27.064948 58.050497 
H 30.925319 26.579770 58.850733 
C 28.850785 27.290708 58.429452 
C 28.143415 28.208322 57.432772 
O 28.836537 29.167346 56.945665 
O 26.940695 27.986534 57.147017 
H 33.765459 42.205889 52.647136 
C 33.048045 41.804450 53.345646 
H 33.479306 40.971406 53.939090 
C 31.704578 41.439280 52.700126 
C 30.624270 41.172982 53.729904 
C 30.235884 42.166330 54.645722 
C 30.003445 39.920737 53.838107 
C 29.287145 41.916517 55.635469 
C 29.045113 39.657025 54.821278 
C 28.674263 40.648867 55.748778 
O 27.784279 40.387996 56.723875 
H 33.875561 32.213250 54.592800 
C 32.897071 31.686966 54.550602 
C 31.694445 32.604788 54.509529 
O 30.558043 32.139473 54.319707 
C 32.781139 30.714049 55.731099 
O 32.796026 31.427377 56.966687 
N 31.921894 33.922364 54.673282 
C 30.900599 34.947332 54.527861 
C 31.156478 35.846565 53.285458 
O 30.542061 36.905724 53.159829 
C 30.679424 35.752829 55.817797 
C 29.839434 35.094002 56.920127 
O 29.227106 34.015409 56.587057 
O 29.759988 35.650183 58.034468 
N 32.011716 35.380841 52.343846 
C 32.064647 35.924468 50.969468 
C 30.860047 35.427153 50.158323 
H 21.689023 40.969417 58.988050 
C 22.547088 41.319581 59.569561 
C 22.918307 42.773280 59.411171 
O 23.763024 43.276563 60.177047 
C 23.732976 40.399475 59.300320 
C 23.251209 38.972049 59.515950 
C 24.359492 37.985567 59.722371 
O 25.441093 38.078259 59.129529 
O 24.020915 37.067524 60.588848 
N 22.345802 43.508128 58.442388 
C 22.797167 44.863986 58.165328 
H 21.965682 45.497422 57.900025 
C 23.819521 44.913520 57.007895 
C 25.025149 44.075205 57.254596 
C 25.334109 42.799895 56.855424 
N 26.062620 44.471526 58.072851 
C 26.950940 43.481367 58.168561 
N 26.528591 42.457532 57.438395 
H 28.443635 49.488007 59.951732 
C 27.906209 50.447117 60.002688 
C 26.701466 50.280697 59.116265 
O 26.798872 50.282034 57.885172 
H 28.551064 51.229499 59.563786 
N 25.529926 50.057301 59.756220 
C 24.423094 49.401851 59.075556 
C 23.290712 50.340170 58.685934 
C 23.996096 48.190199 59.908289 
C 25.103379 47.143683 59.942261 
N 25.231836 46.408085 61.043807 
O 25.837264 46.980582 58.943964 
H 19.270631 31.358208 59.579210 
C 20.170241 31.259410 58.971132 
C 21.200719 30.445370 59.762879 
O 21.379838 30.644066 60.974906 
C 20.744492 32.631947 58.540177 
C 21.586484 33.340932 59.549413 
C 22.918405 33.661199 59.511309 
N 21.129795 33.856743 60.747614 
C 22.150289 34.457651 61.384795 
N 23.251760 34.359945 60.654184 
N 21.928319 29.543750 59.067967 
C 23.024831 28.754786 59.656503 
H 22.650574 28.351391 60.618669 
C 24.300186 29.586777 59.846064 
C 24.820805 30.155467 58.525979 
C 25.887786 31.218104 58.641022 
O 26.148450 31.727864 59.767535 
O 26.444118 31.557866 57.548336 
H 25.342343 28.901557 65.956376 
C 25.430583 29.593704 66.782123 
H 25.235584 29.098263 67.755773 
C 24.474425 30.790887 66.570473 
C 24.484124 31.352522 65.177122 
C 25.287325 32.268758 64.540652 
N 23.567112 30.955729 64.215894 
C 23.789176 31.590525 63.061226 
N 24.836816 32.387452 63.239478 
H 24.889820 37.055719 67.047362 
C 25.452204 36.885366 66.121681 
C 26.299825 38.152744 65.904452 
O 25.837456 39.157905 65.355230 
C 24.509025 36.545339 64.974399 
C 25.150076 35.908630 63.753149 
O 26.379463 35.609231 63.767916 
O 24.379692 35.696703 62.768817 
N 27.568638 38.134642 66.394655 
C 28.490867 39.280094 66.368274 
C 29.406935 39.358463 65.138342 
O 30.108199 40.359635 64.966400 
H 29.083429 39.257539 67.291201 
N 29.369792 38.308348 64.303213 
C 30.018370 38.277909 62.996109 
C 29.296454 37.252372 62.114905 
O 29.302142 37.362915 60.888100 
C 31.512554 37.932572 63.081481 
O 28.739367 36.290762 62.787911 
O 24.300447 42.717069 62.703491 
O 25.577853 38.977094 56.350839 
O 24.822381 31.823702 54.801258 
O 30.601223 30.558581 58.400983 
O 26.664342 39.148236 62.028790 
O 24.266264 39.932508 63.191491 
O 25.581693 37.745645 53.705539 
O 26.759663 43.914302 61.811795 
O 27.672547 41.455128 60.824338 
O 27.463668 35.622965 54.358031 
H 30.699472 30.376337 66.032444 
C 31.018906 30.890758 65.104316 
H 31.997506 31.360958 65.227864 
C 30.077401 31.972451 64.553711 
C 28.853896 31.431824 63.792543 
C 28.295984 32.450415 62.823669 
O 28.115372 33.635249 63.236699 
O 28.029673 32.067805 61.640076 
H 36.469287 31.575154 63.532724 
C 36.987893 32.139355 62.737355 
H 37.705291 32.836251 63.183209 
C 35.948463 32.883580 61.884579 
C 35.120815 33.889862 62.698381 
C 33.991356 34.576655 61.926575 
N 32.931375 33.619067 61.604455 
C 31.892947 33.845697 60.789646 
N 31.697087 35.046432 60.242983 
N 31.050945 32.848016 60.517647 
O 23.991895 45.671523 63.479742 
O 29.238869 29.787565 60.815742 
O 25.986776 29.258848 55.023140 
H 30.801342 28.033019 57.897577 
H 28.291873 26.349983 58.497402 
H 28.780197 27.783158 59.410450 
H 32.883922 42.614464 54.071986 
H 31.815737 40.558875 52.052653 
H 31.396034 42.268343 52.043980 
H 30.686883 43.158404 54.589730 
H 30.281653 39.119900 53.157115 
H 29.021000 42.704126 56.336944 
H 28.583827 38.672888 54.889612 
H 27.104674 41.544464 57.200830 
H 32.885932 31.106572 53.617434 
H 33.623323 30.005974 55.691965 
H 31.852684 30.134850 55.633923 
H 32.034818 31.118696 57.505503 
H 32.864443 34.216480 54.883762 
H 29.967793 34.421931 54.292162 
H 30.142022 36.675722 55.563557 
H 31.634163 36.064176 56.261281 
H 32.402247 34.462112 52.482675 
H 32.072641 37.017553 51.033484 
H 33.011857 35.598839 50.526799 
H 29.924010 35.759519 50.621714 
H 30.854817 34.331226 50.106561 
H 30.895173 35.819434 49.133394 
H 22.259162 41.203728 60.624835 
H 24.558401 40.640541 59.980325 
H 24.103393 40.538037 58.278277 
H 22.665891 38.638075 58.646673 
H 22.588110 38.919335 60.386880 
H 21.721920 43.053515 57.792719 
H 23.241564 45.247513 59.085664 
H 23.337656 44.564640 56.086565 
H 24.108081 45.960663 56.847837 
H 24.812194 42.129851 56.189616 
H 26.131478 45.409867 58.511672 
H 27.866745 43.511074 58.743142 
H 27.668746 50.680202 61.045295 
H 25.542192 50.040295 60.764503 
H 24.851308 49.012000 58.146479 
H 22.798098 50.777588 59.565738 
H 22.533219 49.799918 58.103871 
H 23.679409 51.158424 58.068733 
H 23.119670 47.717322 59.442492 
H 23.697157 48.480276 60.924968 
H 25.885434 45.625660 61.075463 
H 24.594041 46.487289 61.826424 
H 19.870711 30.719343 58.064333 
H 19.912358 33.276733 58.225060 
H 21.377030 32.489008 57.656188 
H 23.638864 33.468158 58.730958 
H 22.067774 34.965745 62.336035 
H 21.739307 29.434827 58.084200 
H 23.206862 27.909317 58.983848 
H 24.092182 30.403381 60.542049 
H 25.069209 28.957702 60.314077 
H 25.227166 29.366670 57.881412 
H 24.006419 30.629990 57.958434 
H 26.471297 29.943800 66.792981 
H 23.443900 30.488236 66.800445 
H 24.723996 31.597127 67.271314 
H 26.123911 32.847934 64.907616 
H 22.818739 30.291734 64.361404 
H 23.193778 31.470981 62.161449 
H 26.114398 36.035601 66.328180 
H 23.736336 35.845673 65.320737 
H 23.972947 37.434990 64.621284 
H 27.883426 37.294191 66.854708 
H 27.902771 40.203754 66.374589 
H 28.735765 37.548584 64.501023 
H 29.900142 39.256718 62.517416 
H 31.656203 36.929282 63.501408 
H 32.023860 38.660747 63.719678 
H 31.964478 37.968186 62.083154 
H 24.050995 42.827026 61.746790 
H 23.860669 43.458454 63.148716 
H 26.398096 39.544999 56.406839 
H 25.320922 38.846163 57.282731 
H 28.242727 39.340281 57.927121 
H 25.225188 30.927496 54.872624 
H 24.287488 31.797559 53.989852 
H 29.985616 31.316090 58.509586 
H 30.068933 29.935510 57.842176 
H 29.340600 31.785793 55.525799 
H 25.777620 39.382514 62.383491 
H 26.570617 38.249763 61.662762 
H 24.247907 40.910106 63.125593 
H 24.668307 39.728178 64.057994 
H 25.215938 38.340252 54.379489 
H 25.176702 37.945529 52.836799 
H 25.962153 43.537216 62.232428 
H 27.181994 43.116728 61.422821 
H 26.596559 37.532432 56.538358 
H 27.292577 40.633218 61.208002 
H 28.597960 41.217248 60.617805 
H 27.123131 34.803865 54.798638 
H 26.695032 36.131334 54.044421 
H 31.158855 30.103223 64.348941 
H 29.753230 32.656739 65.348193 
H 30.662313 32.584879 63.852405 
H 29.116138 30.535453 63.222199 
H 28.046349 31.152707 64.485201 
H 37.552679 31.420081 62.130753 
H 36.446429 33.416072 61.060219 
H 35.280660 32.147814 61.411702 
H 34.690684 33.393354 63.582940 
H 35.781193 34.677877 63.085973 
H 33.577192 35.397777 62.529047 
H 34.378419 35.008412 60.992625 
H 30.920570 35.208322 59.608918 
H 32.211240 35.849231 60.561582 
H 30.244412 32.977783 59.913945 
H 31.279132 31.904499 60.782862 
H 24.808855 45.371600 63.953062 
H 23.385375 45.958511 64.205676 
H 29.754336 29.970627 60.009511 
H 28.750825 30.606773 61.001632 
H 26.391815 28.806157 55.814823 
H 26.240778 28.714294 54.237006 
H 29.070359 39.193330 59.271247 
H 26.106292 32.925193 55.581742 
H 28.583271 30.572946 56.362922 
H 32.964441 32.717573 62.055115 
H 27.408522 36.345859 55.938229 
H 25.262870 32.980369 62.498829 
H 20.189579 33.778512 61.105579 
H 31.743502 38.518166 59.134141 
H 30.538328 39.856044 57.366682 
H 31.906140 40.952257 57.248926 
H 31.404052 42.824733 58.251712 
H 30.542744 42.969056 59.744507 
H 33.169909 39.566185 58.953844 
C 32.279198 39.175110 58.438897 
C 31.372589 40.283802 57.933522 
C 30.778675 41.068387 59.079418 
N 30.928528 42.381353 59.019792 
O 30.171026 40.511469 60.017228 
H 32.627885 38.558742 57.600894 
N 22.489244 39.034563 54.468900 
C 23.022999 40.393002 54.533999 
H 22.255798 41.057584 54.872573 
C 23.487082 40.846859 53.140152 
C 24.633999 41.823002 53.204999 
C 25.938999 41.365002 52.986999 
C 24.432999 43.206002 53.490999 
C 27.012999 42.258002 53.019999 
C 25.548999 44.110002 53.555999 
C 26.827999 43.625002 53.333999 
H 23.819955 39.972704 52.565228 
H 22.638185 41.276067 52.591515 
H 26.119491 40.313224 52.770475 
H 23.422658 43.581986 53.652157 
H 28.021463 41.885827 52.848813 
H 25.374583 45.160129 53.786660 
H 27.691532 44.287215 53.379891 
H 21.044552 36.869196 54.393027 
C 21.594999 36.938002 55.307999 
C 21.974151 38.391676 55.537892 
O 21.822697 38.962481 56.627464 
C 22.784302 35.957945 55.225961 
C 23.605048 35.951665 56.512536 
C 22.273826 34.551128 54.889980 
H 20.929437 36.642531 56.128910 
H 23.437001 36.288167 54.403864 
H 23.005811 35.597881 57.360441 
H 23.979240 36.947851 56.764144 
H 24.473825 35.290347 56.423603 
H 21.594340 34.187580 55.674815 
H 23.107959 33.842535 54.820261 
H 21.727152 34.533457 53.937298 
H 23.851507 40.410116 55.251702 
H 22.596150 38.522394 53.607620 
O 25.125352 35.396500 59.097356 
H 25.703702 34.669416 58.748641 
~     
    
S3B,W   Charge: 1, Multiplicity: 13     
    
Mn 25.100079 35.417518 60.886844 
Mn 27.446274 35.203802 62.234784 
Mn 27.102899 33.474370 60.113443 
Mn 27.606555 33.057247 56.920322 
Ca 27.760770 36.626353 59.099367 
O 26.525387 36.480471 61.295865 
O 28.285139 34.731333 60.731415 
O 26.053101 34.030679 61.712070 
O 28.100775 33.181999 58.716369 
O 25.977214 34.794161 59.405984 
O 27.277060 32.846432 55.119611 
O 29.084246 31.690248 56.660693 
O 27.350129 36.936347 56.752021 
O 28.477208 38.790903 58.725053 
H 30.386279 26.554956 57.103005 
C 30.312282 27.064948 58.050497 
H 30.925319 26.579770 58.850733 
C 28.848111 27.258609 58.442543 
C 28.132067 28.199876 57.475131 
O 28.807616 29.203683 57.071499 
O 26.947093 27.950968 57.136314 
H 33.765459 42.205889 52.647136 
C 33.048044 41.804452 53.345646 
H 33.479306 40.971406 53.939090 
C 31.707168 41.444085 52.694060 
C 30.627204 41.190130 53.724837 
C 30.239810 42.197780 54.625129 
C 30.017188 39.935465 53.857393 
C 29.302574 41.958537 55.627883 
C 29.070132 39.682434 54.853358 
C 28.703698 40.688066 55.766709 
O 27.823609 40.434915 56.754231 
H 33.875561 32.213250 54.592800 
C 32.897071 31.686966 54.550602 
C 31.706341 32.621506 54.549146 
O 30.559265 32.171733 54.400990 
C 32.804398 30.659429 55.678669 
O 32.924081 31.311251 56.943859 
N 31.959408 33.940481 54.681429 
C 30.950055 34.978563 54.535982 
C 31.188151 35.860669 53.286749 
O 30.568110 36.916924 53.157715 
C 30.735040 35.791433 55.822785 
C 29.752574 35.179569 56.827256 
O 29.002933 34.271182 56.342250 
O 29.701732 35.630761 57.997053 
N 32.027701 35.383718 52.339650 
C 32.064647 35.924468 50.969468 
C 30.860047 35.427153 50.158323 
H 21.689023 40.969417 58.988050 
C 22.547088 41.319581 59.569561 
C 22.926858 42.770064 59.406230 
O 23.777702 43.270941 60.166615 
C 23.750024 40.389290 59.291273 
C 23.336118 38.936969 59.522908 
C 24.438919 37.897482 59.521345 
O 25.524997 38.039138 58.944175 
O 24.085504 36.822931 60.166658 
N 22.350034 43.506036 58.440536 
C 22.797167 44.863986 58.165328 
H 21.965682 45.497422 57.900025 
C 23.823960 44.919833 57.012408 
C 25.034619 44.091344 57.267368 
C 25.354351 42.816589 56.873959 
N 26.064290 44.497757 58.089713 
C 26.959318 43.514839 58.192698 
N 26.547957 42.484614 57.464613 
H 28.443635 49.488007 59.951732 
C 27.906209 50.447117 60.002688 
C 26.701938 50.279946 59.116113 
O 26.800058 50.278118 57.885016 
H 28.551064 51.229499 59.563786 
N 25.529505 50.059281 59.755530 
C 24.423094 49.401851 59.075556 
C 23.290712 50.340170 58.685934 
C 23.995398 48.193263 59.910688 
C 25.109902 47.156325 59.956655 
N 25.236502 46.427190 61.061197 
O 25.852383 46.996573 58.963430 
H 19.270631 31.358208 59.579210 
C 20.170241 31.259410 58.971132 
C 21.181908 30.421163 59.762682 
O 21.347050 30.605006 60.979632 
C 20.796589 32.613711 58.533393 
C 21.705072 33.288872 59.513230 
C 23.031229 33.642122 59.420667 
N 21.306256 33.733061 60.758051 
C 22.345297 34.318536 61.373767 
N 23.412060 34.279714 60.585933 
N 21.911721 29.522334 59.067343 
C 23.024831 28.754786 59.656503 
H 22.650574 28.351391 60.618669 
C 24.285921 29.629153 59.820457 
C 24.793969 30.192012 58.485108 
C 25.783989 31.346886 58.546157 
O 25.888806 31.990407 59.639438 
O 26.383560 31.599945 57.454500 
H 25.342343 28.901557 65.956376 
C 25.430583 29.593704 66.782123 
H 25.235584 29.098263 67.755773 
C 24.418549 30.747209 66.614713 
C 24.388006 31.316224 65.233314 
C 25.186142 32.230273 64.592690 
N 23.470202 30.908232 64.279529 
C 23.686771 31.538793 63.120311 
N 24.729782 32.340538 63.297567 
H 24.889820 37.055719 67.047362 
C 25.452204 36.885366 66.121681 
C 26.311045 38.144181 65.900524 
O 25.848528 39.154322 65.360346 
C 24.472619 36.593949 64.990029 
C 25.120480 36.020535 63.748221 
O 26.344126 35.694889 63.828996 
O 24.382214 35.893659 62.719437 
N 27.588502 38.119182 66.369733 
C 28.490867 39.280094 66.368274 
C 29.419678 39.412730 65.156311 
O 30.085025 40.440596 65.003022 
H 29.083429 39.257539 67.291201 
N 29.434743 38.364923 64.322013 
C 30.076879 38.352565 63.013897 
C 29.343599 37.327851 62.144830 
O 29.340851 37.416647 60.919174 
C 31.573183 38.013992 63.082411 
O 28.774384 36.386232 62.843782 
O 24.283218 42.736064 62.705252 
O 25.642096 39.083436 56.206311 
O 24.822382 31.823702 54.801256 
O 30.736522 30.478984 58.495209 
O 26.586601 39.231716 61.999554 
O 24.221135 39.966886 63.248145 
O 25.581692 37.745644 53.705539 
O 26.735630 43.991348 61.893535 
O 27.961031 41.558456 61.303648 
O 27.385232 35.572812 54.333784 
H 30.699472 30.376337 66.032444 
C 31.018906 30.890758 65.104316 
H 31.997506 31.360958 65.227864 
C 30.064265 31.973371 64.548460 
C 28.962636 31.450317 63.606647 
C 28.358811 32.516039 62.704709 
O 28.230411 33.683127 63.207231 
O 28.001057 32.188433 61.527241 
H 36.469287 31.575154 63.532724 
C 36.987893 32.139355 62.737355 
H 37.705291 32.836251 63.183209 
C 35.961210 32.824916 61.813916 
C 34.981342 33.760762 62.540920 
C 33.979688 34.504150 61.645317 
N 32.902424 33.631763 61.156671 
C 31.882262 34.038925 60.385923 
N 31.804337 35.299449 59.958988 
N 30.932484 33.171751 60.013060 
O 23.991895 45.671522 63.479742 
O 29.238869 29.787565 60.815742 
O 25.986774 29.258848 55.023139 
H 30.794615 28.034713 57.898647 
H 28.307691 26.305683 58.484687 
H 28.777357 27.721475 59.437745 
H 32.883320 42.614269 54.071887 
H 31.815636 40.560230 52.050934 
H 31.405648 42.272565 52.034113 
H 30.683723 43.191466 54.546582 
H 30.296047 39.125505 53.187513 
H 29.033848 42.755716 56.317691 
H 28.616783 38.696732 54.944587 
H 27.138784 41.578732 57.224751 
H 32.868236 31.150559 53.591268 
H 33.609061 29.918264 55.553544 
H 31.845310 30.128114 55.609814 
H 32.260587 30.920134 57.545794 
H 32.912081 34.223195 54.859660 
H 30.010400 34.457930 54.316851 
H 30.302416 36.764749 55.555200 
H 31.683779 35.996347 56.334433 
H 32.417542 34.464920 52.479971 
H 32.068563 37.017672 51.033837 
H 33.010284 35.606357 50.517320 
H 29.923157 35.752746 50.624999 
H 30.857951 34.331486 50.099450 
H 30.892637 35.826095 49.135966 
H 22.264477 41.202304 60.626052 
H 24.583681 40.660481 59.949824 
H 24.094783 40.529736 58.259862 
H 22.620710 38.627844 58.745545 
H 22.814019 38.840461 60.482900 
H 21.719919 43.053281 57.795540 
H 23.238324 45.247576 59.087520 
H 23.349726 44.566639 56.088814 
H 24.105712 45.968964 56.852992 
H 24.838840 42.141057 56.208179 
H 26.126498 45.437809 58.528939 
H 27.875357 43.556791 58.767208 
H 27.668428 50.680104 61.045236 
H 25.540708 50.045151 60.763877 
H 24.851852 49.010398 58.147560 
H 22.799565 50.779398 59.565635 
H 22.531960 49.799553 58.105774 
H 23.678564 51.157567 58.067027 
H 23.124732 47.713854 59.440903 
H 23.688525 48.486739 60.924000 
H 25.902590 45.655909 61.108859 
H 24.594809 46.507647 61.840324 
H 19.864582 30.728687 58.060862 
H 19.986029 33.298319 58.246831 
H 21.390348 32.444495 57.627858 
H 23.719480 33.503633 58.599444 
H 22.302622 34.770082 62.355601 
H 21.740957 29.432172 58.078292 
H 23.220509 27.908796 58.988421 
H 24.057591 30.454380 60.500513 
H 25.074435 29.031622 60.297887 
H 25.250365 29.408518 57.869226 
H 23.954227 30.594745 57.897878 
H 26.458233 29.977846 66.786881 
H 23.408859 30.391728 66.860230 
H 24.646246 31.552643 67.323959 
H 26.031212 32.805412 64.947564 
H 22.729351 30.237234 64.430568 
H 23.093985 31.406703 62.220174 
H 26.097005 36.019509 66.306677 
H 23.720227 35.865858 65.323455 
H 23.918906 37.492948 64.694534 
H 27.904410 37.281497 66.834292 
H 27.884574 40.191767 66.391352 
H 28.820683 37.588282 64.516777 
H 29.948227 39.333275 62.541565 
H 31.727129 37.016797 63.513054 
H 32.088610 38.752212 63.705839 
H 32.011242 38.038633 62.077719 
H 24.042984 42.832884 61.745309 
H 23.853000 43.492599 63.135065 
H 26.462187 39.643312 56.336342 
H 25.340785 38.905923 57.113835 
H 28.250231 39.403542 57.977645 
H 25.187301 30.912510 54.895184 
H 24.287488 31.797559 53.989852 
H 30.339014 31.310704 58.180116 
H 30.177176 29.830239 57.994266 
H 29.509677 31.859280 55.786452 
H 25.707144 39.434415 62.389500 
H 26.543018 38.302148 61.710641 
H 24.209375 40.944023 63.170947 
H 24.651420 39.768039 64.102141 
H 25.301834 38.399534 54.367443 
H 25.176703 37.945529 52.836799 
H 25.936968 43.557488 62.254125 
H 27.270848 43.223696 61.598075 
H 26.750106 37.655441 56.470420 
H 27.467860 40.732401 61.496377 
H 28.785950 41.265646 60.867418 
H 27.207991 34.633158 54.564563 
H 26.558311 35.981765 54.032237 
H 31.164607 30.101712 64.351527 
H 29.619171 32.557778 65.363961 
H 30.674442 32.685047 63.975043 
H 29.350004 30.652902 62.964879 
H 28.126478 31.013644 64.175696 
H 37.575226 31.410482 62.162754 
H 36.489710 33.400360 61.038747 
H 35.394761 32.047130 61.279425 
H 34.426563 33.204280 63.312940 
H 35.552517 34.531335 63.077697 
H 33.532742 35.329650 62.217460 
H 34.505876 34.942070 60.784625 
H 31.086649 35.561834 59.284530 
H 32.492448 35.983635 60.218962 
H 30.061458 33.496583 59.602613 
H 30.941302 32.230300 60.368815 
H 24.808855 45.371600 63.953062 
H 23.385375 45.958511 64.205676 
H 29.791443 30.000517 60.038980 
H 28.697354 30.585846 60.948095 
H 26.390842 28.805802 55.815144 
H 26.240778 28.714294 54.237006 
H 29.086848 39.267412 59.319986 
H 26.336767 32.598649 54.985388 
H 28.768574 30.736213 56.665957 
H 32.860254 32.689672 61.514055 
H 27.352028 36.304932 55.996632 
H 25.165956 32.965022 62.589070 
H 20.392878 33.600317 61.165991 
H 31.746475 38.515672 59.134149 
H 30.530167 39.845050 57.373775 
H 31.892281 40.946080 57.241825 
H 31.387361 42.825484 58.241902 
H 30.549116 42.969240 59.747681 
H 33.169909 39.566185 58.953844 
C 32.279198 39.175110 58.438897 
C 31.365542 40.279546 57.933505 
C 30.778675 41.068387 59.079418 
N 30.928529 42.381353 59.019793 
O 30.189638 40.512528 60.030371 
H 32.627949 38.560754 57.599449 
N 22.485763 39.036184 54.471132 
C 23.022999 40.393002 54.533999 
H 22.255798 41.057584 54.872573 
C 23.487140 40.846053 53.139785 
C 24.633999 41.823002 53.204999 
C 25.938999 41.365002 52.986999 
C 24.432999 43.206002 53.490999 
C 27.012999 42.258002 53.019999 
C 25.548999 44.110002 53.555999 
C 26.827999 43.625002 53.333999 
H 23.820680 39.971696 52.565572 
H 22.638508 41.274436 52.590065 
H 26.119667 40.313727 52.768583 
H 23.422602 43.581977 53.651922 
H 28.021436 41.886251 52.847865 
H 25.374503 45.160246 53.786121 
H 27.691537 44.287223 53.379533 
H 21.044552 36.869196 54.393027 
C 21.594999 36.938002 55.307999 
C 21.946621 38.402677 55.533752 
O 21.754215 38.984391 56.611577 
C 22.806579 35.987157 55.319753 
C 23.576816 36.112347 56.635992 
C 22.348594 34.544929 55.074993 
H 20.911512 36.652847 56.118712 
H 23.483131 36.277138 54.502025 
H 22.927879 35.882716 57.492059 
H 23.965678 37.124741 56.773988 
H 24.429339 35.428383 56.658997 
H 21.666237 34.214615 55.871543 
H 23.205263 33.860411 55.064664 
H 21.818541 34.447050 54.117790 
H 23.853510 40.412580 55.249306 
H 22.659913 38.498197 53.636789 
O 26.289408 34.251727 56.937444 
H 26.028073 34.493777 57.854749 
~     
    
S3B   Charge: 1, Multiplicity: 13     
    
Mn 25.135914 35.412754 60.839277 
Mn 27.459586 35.219856 62.246893 
Mn 27.126385 33.447754 60.179885 
Mn 27.797257 32.798465 57.106562 
Ca 27.868569 36.636018 59.134472 
O 26.559701 36.477075 61.264696 
O 28.310941 34.709565 60.752237 
O 26.071517 34.036293 61.709979 
O 28.239618 33.038211 58.824627 
O 26.041900 34.745923 59.375568 
O 26.483800 33.996055 56.868715 
O 28.496475 31.607831 55.993688 
O 27.398227 36.871827 56.830362 
O 28.481375 38.849920 58.789013 
H 30.386279 26.554956 57.103005 
C 30.312282 27.064948 58.050497 
H 30.925319 26.579770 58.850733 
C 28.848579 27.273209 58.446668 
C 28.106444 28.197233 57.475512 
O 28.742580 29.212697 57.038859 
O 26.916978 27.921200 57.164750 
H 33.765459 42.205889 52.647136 
C 33.048044 41.804452 53.345646 
H 33.479306 40.971406 53.939090 
C 31.711492 41.428087 52.693594 
C 30.634973 41.165436 53.725914 
C 30.233807 42.177602 54.615156 
C 30.039505 39.904640 53.869967 
C 29.294518 41.940237 55.616134 
C 29.088122 39.654873 54.863235 
C 28.705957 40.666509 55.763081 
O 27.818876 40.417011 56.746689 
H 33.875561 32.213250 54.592800 
C 32.897071 31.686966 54.550602 
C 31.801178 32.656568 54.139153 
O 30.896044 32.336684 53.364352 
C 32.574896 30.954945 55.856748 
O 32.488039 31.861905 56.955442 
N 31.894256 33.905510 54.668594 
C 30.872753 34.922407 54.483188 
C 31.096313 35.823297 53.246038 
O 30.380494 36.814612 53.075703 
C 30.634829 35.722864 55.768769 
C 29.785656 35.022011 56.829558 
O 29.153768 33.992611 56.413271 
O 29.727580 35.500621 57.989866 
N 32.019649 35.419036 52.350125 
C 32.064647 35.924468 50.969468 
C 30.860047 35.427153 50.158323 
H 21.689023 40.969417 58.988050 
C 22.547088 41.319581 59.569561 
C 22.921679 42.772904 59.414244 
O 23.762074 43.275827 60.184052 
C 23.756826 40.396149 59.289872 
C 23.370672 38.943178 59.559722 
C 24.478043 37.909029 59.508649 
O 25.562428 38.069738 58.937751 
O 24.127048 36.804790 60.110630 
N 22.349856 43.506633 58.443105 
C 22.797167 44.863986 58.165328 
H 21.965682 45.497422 57.900025 
C 23.821976 44.915081 57.010356 
C 25.030641 44.083453 57.264871 
C 25.347425 42.807746 56.871952 
N 26.062992 44.489335 58.084523 
C 26.957417 43.505789 58.186355 
N 26.542029 42.475412 57.460323 
H 28.443635 49.488007 59.951732 
C 27.906209 50.447117 60.002688 
C 26.700614 50.280742 59.117829 
O 26.796611 50.282863 57.886647 
H 28.551064 51.229499 59.563786 
N 25.529286 50.055909 59.758297 
C 24.423094 49.401851 59.075556 
C 23.290712 50.340170 58.685934 
C 23.992042 48.188885 59.902044 
C 25.100362 47.144631 59.944131 
N 25.202062 46.397409 61.039725 
O 25.856487 46.993810 58.960463 
H 19.270631 31.358208 59.579210 
C 20.170241 31.259410 58.971132 
C 21.183073 30.422200 59.762270 
O 21.341879 30.601247 60.980974 
C 20.804930 32.610159 58.530681 
C 21.729134 33.280064 59.500808 
C 23.058551 33.620549 59.399263 
N 21.338972 33.743972 60.741278 
C 22.383305 34.330719 61.345402 
N 23.447969 34.272675 60.554669 
N 21.924438 29.535113 59.064432 
C 23.024831 28.754786 59.656503 
H 22.650574 28.351391 60.618669 
C 24.279977 29.605460 59.879270 
C 24.806150 30.178527 58.569512 
C 25.839796 31.271688 58.672336 
O 25.916157 31.961225 59.740526 
O 26.526609 31.437922 57.623415 
H 25.342343 28.901557 65.956376 
C 25.430583 29.593704 66.782123 
H 25.235584 29.098263 67.755773 
C 24.414140 30.744294 66.617995 
C 24.372242 31.311822 65.236293 
C 25.164231 32.226428 64.589473 
N 23.446588 30.903238 64.290144 
C 23.651894 31.532844 63.128987 
N 24.696332 32.335383 63.297924 
H 24.889820 37.055719 67.047362 
C 25.452204 36.885366 66.121681 
C 26.311719 38.144884 65.904532 
O 25.846878 39.157156 65.370929 
C 24.479457 36.599024 64.977035 
C 25.132856 36.042786 63.726496 
O 26.359529 35.721014 63.814662 
O 24.409243 35.919621 62.688291 
N 27.591045 38.117644 66.367745 
C 28.490867 39.280094 66.368274 
C 29.426460 39.412487 65.161272 
O 30.086988 40.442644 65.006023 
H 29.083429 39.257539 67.291201 
N 29.456545 38.358015 64.334997 
C 30.113207 38.339949 63.034670 
C 29.388982 37.315559 62.159763 
O 29.419040 37.384863 60.932955 
C 31.608403 37.998698 63.119753 
O 28.786243 36.391576 62.854717 
O 24.273425 42.793320 62.751048 
O 25.722769 38.996300 56.191543 
O 24.822381 31.823702 54.801256 
O 30.355417 30.805351 58.463063 
O 26.592145 39.223719 62.028540 
O 24.238508 40.012544 63.264910 
O 25.581692 37.745645 53.705539 
O 26.741725 43.968024 61.938101 
O 27.986017 41.546833 61.381756 
O 27.041315 35.467727 54.498265 
H 30.699472 30.376337 66.032444 
C 31.018906 30.890758 65.104316 
H 31.997506 31.360958 65.227864 
C 30.069685 31.981115 64.561665 
C 28.937630 31.463357 63.656180 
C 28.342158 32.529867 62.755267 
O 28.224260 33.702023 63.243174 
O 27.982155 32.192587 61.579291 
H 36.469287 31.575154 63.532724 
C 36.987893 32.139355 62.737355 
H 37.705291 32.836251 63.183209 
C 35.977684 32.848963 61.820428 
C 35.117497 33.901231 62.535491 
C 34.130692 34.655597 61.637278 
N 33.000166 33.806732 61.243782 
C 31.991580 34.189268 60.449969 
N 31.971295 35.401300 59.893254 
N 30.989751 33.343776 60.189322 
O 23.991895 45.671523 63.479742 
O 29.238869 29.787565 60.815742 
O 25.986774 29.258848 55.023139 
H 30.782495 28.044843 57.898189 
H 28.304667 26.323429 58.514083 
H 28.792892 27.754854 59.433917 
H 32.876828 42.614449 54.069903 
H 31.830440 40.543660 52.053204 
H 31.399183 42.250682 52.031469 
H 30.667233 43.175049 54.526947 
H 30.326586 39.088824 53.208964 
H 29.014322 42.742284 56.295548 
H 28.644028 38.665784 54.962416 
H 27.127177 41.572548 57.221544 
H 32.974006 30.937012 53.754472 
H 33.360278 30.203814 56.038917 
H 31.623367 30.417090 55.735836 
H 31.779027 31.528589 57.542563 
H 32.619396 34.074920 55.348593 
H 29.943389 34.393961 54.236920 
H 30.087822 36.640509 55.515463 
H 31.578677 36.042711 56.229964 
H 32.509599 34.561584 52.547530 
H 32.083075 37.020161 50.999951 
H 33.008726 35.584156 50.531111 
H 29.923570 35.776869 50.606369 
H 30.842739 34.330675 50.124150 
H 30.910846 35.803774 49.128299 
H 22.265846 41.197965 60.625984 
H 24.598021 40.692702 59.927812 
H 24.081299 40.518798 58.249659 
H 22.616962 38.617852 58.827210 
H 22.903356 38.851613 60.548483 
H 21.728913 43.049837 57.792061 
H 23.239705 45.248640 59.086288 
H 23.345042 44.560887 56.088551 
H 24.106583 45.962894 56.847469 
H 24.830740 42.131237 56.207722 
H 26.128542 45.430527 58.520770 
H 27.875331 43.546897 58.758101 
H 27.669727 50.680203 61.045563 
H 25.541223 50.038373 60.766559 
H 24.852925 49.014395 58.146203 
H 22.795968 50.775483 59.565610 
H 22.534624 49.800771 58.101257 
H 23.679434 51.160415 58.071371 
H 23.119691 47.716164 59.428438 
H 23.684539 48.476091 60.916991 
H 25.863857 45.623373 61.092777 
H 24.541559 46.473087 61.803051 
H 19.864453 30.728904 58.060843 
H 19.998524 33.302932 58.252367 
H 21.388237 32.436051 57.619499 
H 23.744095 33.463280 58.578645 
H 22.346421 34.796771 62.320648 
H 21.752633 29.442020 58.075753 
H 23.228090 27.915420 58.983135 
H 24.044809 30.416886 60.573203 
H 25.050273 28.985381 60.357662 
H 25.229372 29.395336 57.930508 
H 23.985004 30.639033 57.997651 
H 26.457222 29.980311 66.786495 
H 23.407072 30.386211 66.870219 
H 24.643295 31.551424 67.324835 
H 26.010580 32.803416 64.938100 
H 22.707384 30.231714 64.447749 
H 23.051124 31.399783 62.233853 
H 26.095868 36.018604 66.306743 
H 23.731009 35.861286 65.298101 
H 23.920323 37.497692 64.690726 
H 27.907555 37.279983 66.832001 
H 27.884089 40.191271 66.389949 
H 28.840887 37.582487 64.528424 
H 29.991819 39.319091 62.556711 
H 31.755919 37.003614 63.557426 
H 32.117689 38.739541 63.745020 
H 32.056675 38.017600 62.119605 
H 24.026898 42.879131 61.793888 
H 23.925484 43.602812 63.163687 
H 26.524115 39.591609 56.330707 
H 25.378478 38.853288 57.089560 
H 28.234867 39.421152 58.015830 
H 25.203387 30.922981 54.898786 
H 24.287488 31.797559 53.989852 
H 29.764733 31.572794 58.532536 
H 29.830815 30.149001 57.920033 
H 25.714289 39.449858 62.409910 
H 26.525217 38.303023 61.719416 
H 24.227914 40.990566 63.206395 
H 24.660046 39.798135 64.119436 
H 25.497629 38.214460 54.564213 
H 24.689065 37.701917 53.344453 
H 25.952122 43.539925 62.326697 
H 27.278061 43.196713 61.655002 
H 26.814090 37.610792 56.560794 
H 27.498166 40.712768 61.551679 
H 28.812703 41.272717 60.938377 
H 26.548938 34.827553 55.040332 
H 26.393228 36.121792 54.163642 
H 31.159151 30.105274 64.347190 
H 29.654358 32.581522 65.381178 
H 30.676428 32.676196 63.964536 
H 29.296003 30.651763 63.015104 
H 28.106368 31.051645 64.249967 
H 37.569986 31.408592 62.159893 
H 36.514526 33.339073 60.994087 
H 35.327831 32.093510 61.353109 
H 34.563182 33.439702 63.368174 
H 35.774562 34.654846 62.991739 
H 33.748169 35.536383 62.172638 
H 34.646241 35.010145 60.733168 
H 31.250149 35.629284 59.213049 
H 32.694507 36.074433 60.074628 
H 30.140243 33.673443 59.746029 
H 30.963679 32.435914 60.621447 
H 24.862904 45.650052 63.906222 
H 23.385375 45.958511 64.205676 
H 29.790026 30.141370 60.072425 
H 28.637437 30.525923 61.009168 
H 26.336813 28.829740 55.853660 
H 26.769927 29.361335 54.466364 
H 29.085802 39.383428 59.351292 
H 26.116953 34.378767 57.693564 
H 28.302443 30.663289 56.236253 
H 32.905265 32.914614 61.704471 
H 27.390054 36.271807 56.050346 
H 25.125945 32.951882 62.587419 
H 20.424970 33.626205 61.152830 
H 31.764513 38.496472 59.128737 
H 30.483134 39.795081 57.402492 
H 31.822974 40.917844 57.209904 
H 31.376130 42.822398 58.233425 
H 30.573349 42.968288 59.760314 
H 33.137124 39.613798 58.964302 
C 32.279198 39.175110 58.438897 
C 31.324747 40.257283 57.927371 
C 30.765278 41.061402 59.080314 
N 30.928529 42.381353 59.019793 
O 30.190319 40.523692 60.055901 
H 32.662329 38.581805 57.599970 
N 22.433420 39.033350 54.455636 
C 23.013596 40.366876 54.510484 
H 22.255798 41.057584 54.872573 
C 23.480924 40.848793 53.133536 
C 24.627468 41.841217 53.206151 
C 25.938999 41.365002 52.986999 
C 24.432999 43.206002 53.490999 
C 27.012999 42.258002 53.019999 
C 25.548999 44.110002 53.555999 
C 26.827999 43.625002 53.333999 
H 23.809276 39.985256 52.538319 
H 22.630330 41.287123 52.593639 
H 26.107241 40.310785 52.773037 
H 23.424267 43.587108 53.652235 
H 28.021598 41.886448 52.847597 
H 25.374899 45.160125 53.786733 
H 27.691333 44.287566 53.379313 
H 21.099254 36.836135 54.332584 
C 21.594999 36.938002 55.307999 
C 21.950585 38.396789 55.547208 
O 21.858291 38.951309 56.649757 
C 22.799455 35.971624 55.365954 
C 23.561056 36.082329 56.687976 
C 22.324536 34.535262 55.116560 
H 20.866766 36.649327 56.077697 
H 23.489710 36.245737 54.554845 
H 22.907904 35.849051 57.538769 
H 23.960212 37.088283 56.837546 
H 24.405427 35.385573 56.705558 
H 21.628579 34.217028 55.905779 
H 23.170636 33.837509 55.114349 
H 21.803751 34.445554 54.153748 
H 23.846032 40.354326 55.223664 
H 22.434197 38.542903 53.575430 
~     
    
S3oxyl-oxo   Charge: 1, Multiplicity: 13     
    
Mn 25.031292 35.478762 60.796062 
Mn 27.437229 35.125531 62.114751 
Mn 27.404601 33.222526 60.064849 
Mn 27.810209 32.956139 57.289457 
Ca 27.650844 36.486162 59.063996 
O 26.577706 36.435380 61.220244 
O 28.424200 34.606737 60.688699 
O 26.107095 33.989334 61.374142 
O 28.640502 32.514709 58.870991 
O 25.362748 35.366693 59.154144 
O 26.607182 33.635927 55.775313 
O 28.560429 31.505990 55.841997 
O 27.203667 36.734991 56.725809 
O 28.474314 38.660477 58.648149 
H 30.386279 26.554956 57.103005 
C 30.312282 27.064948 58.050497 
H 30.925319 26.579770 58.850733 
C 28.845592 27.281843 58.418150 
C 28.132556 28.161783 57.388591 
O 28.811981 29.107846 56.867347 
O 26.928654 27.918480 57.111536 
H 33.765459 42.205889 52.647136 
C 33.048045 41.804450 53.345646 
H 33.479306 40.971406 53.939090 
C 31.720899 41.394038 52.690676 
C 30.643998 41.110423 53.718753 
C 30.230510 42.118659 54.607337 
C 30.049705 39.847114 53.858387 
C 29.282357 41.879572 55.597827 
C 29.085927 39.595361 54.841290 
C 28.688447 40.605877 55.739930 
O 27.793265 40.361936 56.710812 
H 33.875561 32.213250 54.592800 
C 32.897071 31.686966 54.550602 
C 31.716832 32.617029 54.399001 
O 30.608579 32.179681 54.053163 
C 32.712283 30.781391 55.775937 
O 32.652609 31.555580 56.971079 
N 31.921645 33.927130 54.661714 
C 30.869987 34.916757 54.522166 
C 30.958158 35.731932 53.213075 
O 30.046371 36.539493 52.964391 
C 30.709904 35.783238 55.782393 
C 29.853970 35.158457 56.893089 
O 29.184528 34.121590 56.548636 
O 29.807899 35.703906 58.013909 
N 31.975402 35.469883 52.376273 
C 32.064647 35.924468 50.969468 
C 30.860047 35.427153 50.158323 
H 21.689023 40.969417 58.988050 
C 22.547088 41.319581 59.569561 
C 22.915989 42.774126 59.416050 
O 23.761464 43.277172 60.181101 
C 23.733280 40.401967 59.281802 
C 23.249286 38.968329 59.456375 
C 24.355870 37.972777 59.639730 
O 25.419173 38.053818 59.004922 
O 24.050046 37.065121 60.517444 
N 22.343246 43.509662 58.447356 
C 22.797167 44.863986 58.165328 
H 21.965682 45.497422 57.900025 
C 23.817848 44.905514 57.005833 
C 25.022731 44.064082 57.250248 
C 25.336774 42.793892 56.838813 
N 26.058769 44.456114 58.073095 
C 26.950968 43.469119 58.160547 
N 26.532617 42.450666 57.419487 
H 28.443635 49.488007 59.951732 
C 27.906209 50.447117 60.002688 
C 26.707185 50.301324 59.103811 
O 26.801104 50.321884 57.873149 
H 28.590318 51.232545 59.639607 
N 25.537135 50.060978 59.746098 
C 24.423094 49.401851 59.075556 
C 23.290712 50.340170 58.685934 
C 24.000784 48.194853 59.916459 
C 25.101344 47.140472 59.942556 
N 25.231317 46.404889 61.043711 
O 25.826666 46.969679 58.938953 
H 19.270631 31.358208 59.579210 
C 20.170241 31.259410 58.971132 
C 21.197258 30.442263 59.765104 
O 21.372041 30.636993 60.978238 
C 20.765249 32.616385 58.511733 
C 21.641558 33.328558 59.491149 
C 22.966951 33.682533 59.415982 
N 21.210547 33.820284 60.708059 
C 22.235907 34.435918 61.322330 
N 23.316584 34.373319 60.558661 
N 21.926169 29.542005 59.069349 
C 23.024831 28.754786 59.656503 
H 22.650574 28.351391 60.618669 
C 24.296513 29.587472 59.846191 
C 24.815302 30.148579 58.524215 
C 25.874579 31.219769 58.628662 
O 26.139261 31.721673 59.762849 
O 26.421228 31.569628 57.539288 
H 25.342343 28.901557 65.956376 
C 25.430583 29.593704 66.782123 
H 25.235584 29.098263 67.755773 
C 24.475416 30.791558 66.572968 
C 24.496749 31.366586 65.185391 
C 25.303971 32.290712 64.565305 
N 23.588941 30.977760 64.212159 
C 23.821334 31.625231 63.066264 
N 24.865004 32.422482 63.261982 
H 24.889820 37.055719 67.047362 
C 25.452204 36.885366 66.121681 
C 26.302865 38.149427 65.900548 
O 25.844055 39.154145 65.346794 
C 24.505498 36.548079 64.976560 
C 25.142110 35.918961 63.746272 
O 26.375728 35.610762 63.778255 
O 24.381167 35.723302 62.759409 
N 27.572283 38.131911 66.390472 
C 28.490867 39.280094 66.368274 
C 29.409169 39.369776 65.142116 
O 30.103436 40.377306 64.975450 
H 29.083429 39.257539 67.291201 
N 29.382313 38.322009 64.305457 
C 30.037832 38.294450 63.002223 
C 29.330527 37.255139 62.123244 
O 29.346567 37.354094 60.896719 
C 31.535926 37.970968 63.098557 
O 28.772961 36.298089 62.805358 
O 24.307308 42.710582 62.706287 
O 25.613706 38.946666 56.293059 
O 24.822381 31.823702 54.801258 
O 30.477418 30.570500 58.353993 
O 26.647848 39.164733 61.980255 
O 24.257861 39.921883 63.190465 
O 25.581692 37.745645 53.705539 
O 26.760137 43.915064 61.802111 
O 27.666048 41.464811 60.796642 
O 27.531153 35.774584 54.131765 
H 30.699472 30.376337 66.032444 
C 31.018906 30.890758 65.104316 
H 31.997506 31.360958 65.227864 
C 30.073943 31.971001 64.558499 
C 28.863705 31.428330 63.779293 
C 28.305743 32.451893 62.814246 
O 28.129563 33.633974 63.242686 
O 28.037863 32.078331 61.630276 
H 36.469287 31.575154 63.532724 
C 36.987893 32.139355 62.737355 
H 37.705291 32.836251 63.183209 
C 35.945827 32.878276 61.881748 
C 35.084308 33.852543 62.699553 
C 33.972006 34.556875 61.918155 
N 32.925997 33.608258 61.529497 
C 31.894369 33.876008 60.716696 
N 31.697476 35.108459 60.244167 
N 31.072347 32.891531 60.356891 
O 23.991895 45.671522 63.479742 
O 29.238869 29.787565 60.815742 
O 25.986775 29.258848 55.023141 
H 30.794643 28.036703 57.897548 
H 28.299418 26.335252 58.508288 
H 28.762204 27.797120 59.386323 
H 32.862562 42.614076 54.065840 
H 31.865521 40.509818 52.054788 
H 31.389976 42.204285 52.022259 
H 30.661623 43.117482 54.524267 
H 30.341838 39.034231 53.193106 
H 28.997076 42.680917 56.275709 
H 28.637204 38.607464 54.932806 
H 27.103375 41.542835 57.185880 
H 32.918207 31.050889 53.655562 
H 33.553618 30.071986 55.818591 
H 31.789574 30.196834 55.653684 
H 31.899773 31.218194 57.506781 
H 32.819110 34.210187 55.026483 
H 29.945914 34.342331 54.396288 
H 30.207357 36.723889 55.521160 
H 31.683191 36.063349 56.205206 
H 32.624483 34.755677 52.668357 
H 32.116666 37.020493 50.952624 
H 33.007478 35.534027 50.575226 
H 29.927641 35.835485 50.558815 
H 30.804455 34.331620 50.182094 
H 30.955774 35.743759 49.111739 
H 22.266134 41.193165 60.625301 
H 24.557206 40.624472 59.969931 
H 24.108146 40.564846 58.264713 
H 22.669113 38.661329 58.574021 
H 22.581690 38.893184 60.322019 
H 21.717857 43.054710 57.799349 
H 23.243794 45.249869 59.083611 
H 23.333369 44.555862 56.086188 
H 24.110108 45.951006 56.841474 
H 24.820631 42.128269 56.164361 
H 26.123307 45.391690 58.519355 
H 27.865186 43.495497 58.737674 
H 27.644214 50.644884 61.047521 
H 25.556388 50.036635 60.754065 
H 24.845480 49.006133 58.145685 
H 22.803040 50.783743 59.565401 
H 22.529401 49.798108 58.110550 
H 23.677960 51.154193 58.062351 
H 23.116550 47.725577 59.461830 
H 23.714130 48.489221 60.935423 
H 25.878497 45.616666 61.071245 
H 24.597225 46.486827 61.829193 
H 19.864896 30.710536 58.071194 
H 19.940051 33.272983 58.201802 
H 21.375062 32.445758 57.616907 
H 23.679371 33.522599 58.619088 
H 22.172921 34.926736 62.283868 
H 21.741302 29.438709 58.084292 
H 23.206663 27.909018 58.984019 
H 24.085195 30.406916 60.537821 
H 25.065576 28.962073 60.319160 
H 25.225891 29.355659 57.886889 
H 23.997257 30.611442 57.952456 
H 26.471560 29.943139 66.793560 
H 23.443345 30.485680 66.791687 
H 24.718469 31.591168 67.283674 
H 26.138237 32.866356 64.942979 
H 22.840932 30.310578 64.343606 
H 23.236997 31.514740 62.158770 
H 26.112977 36.034201 66.326560 
H 23.739240 35.842410 65.325328 
H 23.962234 37.437259 64.634150 
H 27.885826 37.292931 66.853982 
H 27.899464 40.201706 66.378612 
H 28.754259 37.556130 64.499795 
H 29.909594 39.269575 62.518370 
H 31.691488 36.971663 63.523781 
H 32.033376 38.708666 63.736817 
H 31.993828 38.009630 62.102969 
H 24.055712 42.825324 61.751005 
H 23.862555 43.444856 63.157895 
H 26.429768 39.519875 56.371669 
H 25.345876 38.795186 57.221475 
H 28.234330 39.301591 57.932053 
H 25.228893 30.927406 54.881344 
H 24.287488 31.797559 53.989852 
H 29.848858 31.316668 58.483659 
H 29.958055 29.942923 57.783480 
H 29.338093 31.688800 55.280383 
H 25.760039 39.373476 62.345663 
H 26.594670 38.243094 61.660438 
H 24.250873 40.899511 63.126045 
H 24.676200 39.714551 64.048872 
H 25.271948 38.364191 54.388332 
H 25.176703 37.945529 52.836799 
H 25.967814 43.538906 62.233157 
H 27.174273 43.117979 61.402617 
H 26.610896 37.479002 56.479346 
H 27.281842 40.641460 61.174249 
H 28.592395 41.227492 60.593996 
H 27.001262 34.217112 55.091692 
H 26.857755 36.441767 53.877304 
H 31.158748 30.103687 64.348479 
H 29.736735 32.642375 65.358592 
H 30.659369 32.598637 63.871351 
H 29.140586 30.539564 63.203955 
H 28.051501 31.134366 64.460481 
H 37.554341 31.420388 62.131863 
H 36.445095 33.434515 61.073949 
H 35.300557 32.136971 61.386800 
H 34.633732 33.325569 63.555818 
H 35.725928 34.633845 63.130204 
H 33.535829 35.352938 62.538806 
H 34.382805 35.026582 61.012953 
H 30.921619 35.301936 59.617716 
H 32.175506 35.895439 60.646548 
H 30.224131 33.062337 59.822162 
H 31.279621 31.937834 60.601330 
H 24.808855 45.371600 63.953062 
H 23.385375 45.958511 64.205676 
H 29.717955 29.963106 59.984963 
H 28.748272 30.605963 61.007690 
H 26.380788 28.788368 55.813107 
H 26.240778 28.714294 54.237006 
H 29.055368 39.130102 59.272312 
H 26.004283 32.981419 55.335482 
H 28.566159 30.550053 56.116053 
H 32.960891 32.683281 61.929178 
H 27.434118 36.309617 55.877991 
H 25.298670 33.024244 62.528077 
H 20.285552 33.709013 61.095141 
H 31.743470 38.518999 59.134632 
H 30.538981 39.856486 57.367054 
H 31.907747 40.952283 57.248672 
H 31.408884 42.824930 58.254914 
H 30.543602 42.968967 59.745050 
H 33.169909 39.566185 58.953844 
C 32.279198 39.175110 58.438897 
C 31.373537 40.284204 57.933360 
C 30.778675 41.068387 59.079418 
N 30.928528 42.381353 59.019792 
O 30.167882 40.510029 60.013229 
H 32.628264 38.557709 57.601702 
N 22.492537 39.033820 54.469995 
C 23.022999 40.393002 54.533999 
H 22.255798 41.057584 54.872573 
C 23.485992 40.848043 53.139913 
C 24.633999 41.823002 53.205000 
C 25.938999 41.365002 52.986999 
C 24.432999 43.206002 53.490999 
C 27.012999 42.258002 53.019999 
C 25.548999 44.110002 53.555999 
C 26.827999 43.625002 53.333999 
H 23.815494 39.974460 52.562121 
H 22.636785 41.279155 52.593408 
H 26.118514 40.313953 52.766384 
H 23.422587 43.582127 53.651148 
H 28.021167 41.886118 52.846706 
H 25.374549 45.160195 53.786148 
H 27.691333 44.287551 53.379031 
H 21.044552 36.869196 54.393027 
C 21.594999 36.938002 55.307999 
C 21.941703 38.403037 55.529166 
O 21.723190 38.994026 56.595979 
C 22.796305 35.973085 55.272244 
C 23.580607 36.019382 56.582474 
C 22.312196 34.550427 54.966703 
H 20.920203 36.645442 56.122731 
H 23.466862 36.287991 54.458562 
H 22.945164 35.727894 57.428545 
H 23.965413 37.021669 56.787675 
H 24.438381 35.339561 56.563285 
H 21.626466 34.198800 55.751110 
H 23.157711 33.853119 54.929227 
H 21.780482 34.499264 54.006838 
H 23.852097 40.414491 55.251711 
H 22.677590 38.493880 53.639371 
O 26.863566 34.121933 58.634443 
H 28.370972 36.070958 53.718471 
~     
    
S3peroxo   Charge: 1, Multiplicity: 15     
    
Mn 25.005258 35.409430 60.733881 
Mn 27.384178 35.146985 62.129832 
Mn 27.409092 33.232967 60.131698 
Mn 27.775243 32.962006 57.216800 
Ca 27.688386 36.566779 59.056396 
O 26.537556 36.413774 61.173447 
O 28.430407 34.602661 60.748766 
O 26.112351 33.951846 61.403513 
O 28.582896 32.605113 58.845671 
O 25.634985 35.031974 58.794754 
O 26.565951 33.660468 55.727336 
O 28.520213 31.496971 55.786158 
O 27.314717 36.801846 56.688276 
O 28.525979 38.704428 58.634343 
H 30.386279 26.554956 57.103005 
C 30.312282 27.064948 58.050497 
H 30.925319 26.579770 58.850733 
C 28.847013 27.287899 58.420990 
C 28.132069 28.170550 57.394965 
O 28.804899 29.128687 56.885333 
O 26.931950 27.919536 57.109778 
H 33.765459 42.205889 52.647136 
C 33.048045 41.804450 53.345646 
H 33.479306 40.971406 53.939090 
C 31.725484 41.394522 52.682637 
C 30.645477 41.117369 53.707630 
C 30.238336 42.130751 54.593688 
C 30.049292 39.855481 53.851709 
C 29.295196 41.896728 55.589948 
C 29.089778 39.609044 54.840012 
C 28.701873 40.623797 55.737978 
O 27.813753 40.383200 56.715823 
H 33.875561 32.213250 54.592800 
C 32.897071 31.686966 54.550602 
C 31.716722 32.615815 54.393248 
O 30.609145 32.177514 54.045929 
C 32.704062 30.787984 55.780601 
O 32.641069 31.567166 56.973045 
N 31.920735 33.926172 54.655162 
C 30.869228 34.915852 54.516531 
C 30.958388 35.734412 53.210483 
O 30.049203 36.545379 52.963513 
C 30.707600 35.778494 55.778483 
C 29.837663 35.155258 56.877070 
O 29.132125 34.150170 56.506642 
O 29.807646 35.675637 58.009866 
N 31.975325 35.469926 52.374779 
C 32.064647 35.924468 50.969468 
C 30.860047 35.427153 50.158323 
H 21.689023 40.969417 58.988050 
C 22.547088 41.319581 59.569561 
C 22.893919 42.781243 59.434176 
O 23.701728 43.298262 60.229512 
C 23.751360 40.424138 59.246428 
C 23.291458 38.978833 59.379979 
C 24.376925 37.942308 59.488358 
O 25.474255 38.051723 58.909815 
O 24.009410 36.942442 60.219133 
N 22.347332 43.506511 58.441581 
C 22.797167 44.863986 58.165328 
H 21.965682 45.497422 57.900025 
C 23.828262 44.913127 57.015106 
C 25.035876 44.076170 57.266934 
C 25.359926 42.808147 56.851823 
N 26.067708 44.470625 58.098816 
C 26.967889 43.488892 58.190520 
N 26.555778 42.471465 57.441698 
H 28.443635 49.488007 59.951732 
C 27.906209 50.447117 60.002688 
C 26.707478 50.302968 59.102760 
O 26.801812 50.325756 57.872121 
H 28.590318 51.232545 59.639607 
N 25.537155 50.063023 59.744565 
C 24.423094 49.401851 59.075556 
C 23.290712 50.340170 58.685934 
C 24.001675 48.197745 59.920600 
C 25.103604 47.145165 59.951611 
N 25.222584 46.401104 61.048157 
O 25.839613 46.982243 58.954355 
H 19.270631 31.358208 59.579210 
C 20.170241 31.259410 58.971132 
C 21.214600 30.465797 59.766070 
O 21.406155 30.678007 60.973619 
C 20.714353 32.606644 58.444019 
C 21.591517 33.343779 59.394116 
C 22.931020 33.640742 59.330589 
N 21.165502 33.849105 60.608511 
C 22.208482 34.420217 61.238925 
N 23.294084 34.310381 60.483412 
N 21.925619 29.547048 59.074859 
C 23.024831 28.754786 59.656503 
H 22.650574 28.351391 60.618669 
C 24.296390 29.593285 59.843359 
C 24.807620 30.169909 58.523091 
C 25.844544 31.264994 58.630747 
O 26.119477 31.753861 59.765199 
O 26.361463 31.645872 57.532882 
H 25.342343 28.901557 65.956376 
C 25.430583 29.593704 66.782123 
H 25.235584 29.098263 67.755773 
C 24.461560 30.780958 66.577124 
C 24.470841 31.353065 65.189182 
C 25.273538 32.277585 64.562756 
N 23.558662 30.958234 64.219843 
C 23.782922 31.602830 63.068532 
N 24.826349 32.402969 63.260554 
H 24.889820 37.055719 67.047362 
C 25.452204 36.885366 66.121681 
C 26.304403 38.148543 65.904391 
O 25.842907 39.160335 65.364681 
C 24.475654 36.578320 65.000697 
C 25.057950 35.909924 63.768694 
O 26.307298 35.623269 63.766040 
O 24.263152 35.666166 62.833723 
N 27.577718 38.127699 66.384338 
C 28.490867 39.280094 66.368274 
C 29.406208 39.386832 65.142337 
O 30.098300 40.397426 64.984198 
H 29.083429 39.257539 67.291201 
N 29.375815 38.347353 64.296788 
C 29.998062 38.336539 62.977926 
C 29.287699 37.283295 62.117492 
O 29.321697 37.359893 60.887631 
C 31.505071 38.048784 63.032895 
O 28.709247 36.351301 62.811138 
O 24.295068 42.701418 62.734801 
O 25.657848 38.979536 56.231512 
O 24.822381 31.823702 54.801258 
O 30.427091 30.635562 58.362121 
O 26.587311 39.136455 61.944093 
O 24.234505 39.910404 63.218261 
O 25.581691 37.745645 53.705539 
O 26.743028 43.887330 61.809043 
O 27.650679 41.435394 60.793631 
O 27.516110 35.777076 54.103034 
H 30.699472 30.376337 66.032444 
C 31.018906 30.890758 65.104316 
H 31.997506 31.360958 65.227864 
C 30.077427 31.975797 64.563933 
C 28.851918 31.440974 63.803255 
C 28.296899 32.470643 62.842674 
O 28.107081 33.645282 63.271882 
O 28.050425 32.090201 61.648029 
H 36.469287 31.575154 63.532724 
C 36.987893 32.139355 62.737355 
H 37.705291 32.836251 63.183209 
C 35.951099 32.874671 61.871581 
C 35.067014 33.837115 62.678707 
C 33.993473 34.573198 61.872024 
N 32.957751 33.647146 61.406643 
C 31.944337 33.961136 60.588751 
N 31.752721 35.218622 60.184522 
N 31.137992 32.998580 60.141345 
O 23.991895 45.671523 63.479742 
O 29.238869 29.787565 60.815742 
O 25.986775 29.258848 55.023141 
H 30.793270 28.038057 57.896126 
H 28.296973 26.344168 58.514297 
H 28.770206 27.806485 59.387939 
H 32.858562 42.613437 54.064932 
H 31.871846 40.507921 52.050869 
H 31.399654 42.203821 52.010967 
H 30.672235 43.127636 54.504670 
H 30.338321 39.040101 53.188206 
H 29.012910 42.698910 56.268201 
H 28.638243 38.623279 54.938546 
H 27.126987 41.569522 57.208324 
H 32.918885 31.045757 53.659475 
H 33.542714 30.076598 55.832070 
H 31.779742 30.206677 55.656292 
H 31.868992 31.254947 57.495213 
H 32.816983 34.208845 55.023236 
H 29.944984 34.342107 54.388972 
H 30.210068 36.722084 55.517389 
H 31.678817 36.050996 56.210013 
H 32.618374 34.749667 52.665466 
H 32.114858 37.020425 50.953797 
H 33.007621 35.535405 50.574653 
H 29.928651 35.834141 50.562358 
H 30.806063 34.331676 50.182258 
H 30.953722 35.745330 49.112236 
H 22.283742 41.166897 60.625549 
H 24.575309 40.640880 59.936613 
H 24.116972 40.624240 58.232533 
H 22.671611 38.707583 58.512858 
H 22.655412 38.868813 60.265709 
H 21.758979 43.037481 57.769285 
H 23.238181 45.245465 59.088322 
H 23.354545 44.563314 56.089980 
H 24.118026 45.960283 56.857694 
H 24.851103 42.140367 56.173361 
H 26.127357 45.408421 58.542483 
H 27.878202 43.516920 58.773576 
H 27.643239 50.644642 61.047200 
H 25.558343 50.033633 60.752315 
H 24.845412 49.003671 58.146952 
H 22.806017 50.784735 59.566294 
H 22.528199 49.797372 58.113102 
H 23.678891 51.152368 58.060868 
H 23.119117 47.724783 59.466755 
H 23.713987 48.495485 60.938099 
H 25.866988 45.610372 61.075322 
H 24.582738 46.478002 61.829962 
H 19.857834 30.672158 58.097258 
H 19.866473 33.233022 58.134602 
H 21.310586 32.420299 57.543488 
H 23.646158 33.454085 58.541445 
H 22.160273 34.912173 62.200569 
H 21.728789 29.434772 58.093192 
H 23.204637 27.912403 58.980000 
H 24.082481 30.408693 60.538878 
H 25.072032 28.971443 60.309471 
H 25.237924 29.388585 57.883925 
H 23.981110 30.616062 57.950681 
H 26.467968 29.952663 66.791064 
H 23.434372 30.463638 66.801469 
H 24.699980 31.584103 67.285233 
H 26.107788 32.858333 64.932683 
H 22.813838 30.289156 64.358171 
H 23.193395 31.488822 62.164153 
H 26.106362 36.026284 66.310118 
H 23.683280 35.913899 65.369284 
H 23.969817 37.489669 64.658546 
H 27.897308 37.283714 66.834375 
H 27.892414 40.196960 66.383712 
H 28.738723 37.586617 64.484299 
H 29.834670 39.308416 62.497179 
H 31.694525 37.051153 63.448100 
H 32.000273 38.795101 63.662353 
H 31.933273 38.104225 62.025090 
H 24.016361 42.822806 61.787437 
H 23.864026 43.435461 63.200034 
H 26.468472 39.559872 56.335947 
H 25.385707 38.806833 57.155518 
H 28.271933 39.344407 57.919477 
H 25.236273 30.930192 54.879031 
H 24.287488 31.797559 53.989852 
H 29.787398 31.374849 58.481760 
H 29.916726 29.988304 57.803603 
H 29.315041 31.685571 55.249316 
H 25.704970 39.346582 62.322635 
H 26.533759 38.209589 61.634600 
H 24.234610 40.887732 63.146685 
H 24.680454 39.705640 64.064131 
H 25.326550 38.397746 54.381766 
H 25.176703 37.945529 52.836799 
H 25.949910 43.509069 62.238108 
H 27.153029 43.091763 61.402703 
H 26.703159 37.528876 56.438530 
H 27.263781 40.606629 61.157440 
H 28.577650 41.203729 60.588513 
H 26.958990 34.247294 55.045862 
H 26.852483 36.461492 53.863729 
H 31.155024 30.106345 64.345394 
H 29.755690 32.655221 65.363323 
H 30.659700 32.592986 63.864604 
H 29.114321 30.547340 63.229035 
H 28.044994 31.160253 64.495717 
H 37.556618 31.419175 62.135492 
H 36.458681 33.439463 61.075204 
H 35.320191 32.130889 61.362367 
H 34.578588 33.294047 63.503235 
H 35.698505 34.601789 63.151732 
H 33.534372 35.350352 62.499850 
H 34.445374 35.070150 61.001809 
H 30.989706 35.434752 59.548046 
H 32.204703 35.985121 60.651925 
H 30.260757 33.204074 59.667819 
H 31.327696 32.033194 60.354412 
H 24.808855 45.371600 63.953062 
H 23.385375 45.958511 64.205676 
H 29.708254 30.000682 59.987371 
H 28.746882 30.596372 61.041046 
H 26.383615 28.791372 55.813422 
H 26.240778 28.714294 54.237006 
H 29.094176 39.181442 59.266496 
H 25.963630 33.000293 55.288791 
H 28.546029 30.548903 56.089090 
H 32.986016 32.700391 61.751225 
H 27.491021 36.333448 55.849706 
H 25.261789 33.005771 62.528401 
H 20.233805 33.765281 60.986255 
H 31.741798 38.520697 59.135178 
H 30.537613 39.854426 57.368988 
H 31.904397 40.952419 57.247532 
H 31.395241 42.825277 58.246480 
H 30.536672 42.968885 59.741623 
H 33.169909 39.566185 58.953844 
C 32.279198 39.175110 58.438897 
C 31.372486 40.283889 57.933296 
C 30.778675 41.068387 59.079418 
N 30.928528 42.381353 59.019792 
O 30.174045 40.511705 60.018916 
H 32.626137 38.556840 57.601687 
N 22.493309 39.033760 54.470687 
C 23.022999 40.393002 54.533999 
H 22.255798 41.057584 54.872573 
C 23.486244 40.847328 53.139998 
C 24.633999 41.823002 53.204999 
C 25.938999 41.365002 52.986999 
C 24.432999 43.206002 53.490999 
C 27.012999 42.258002 53.019999 
C 25.548999 44.110002 53.555999 
C 26.827999 43.625002 53.333999 
H 23.817400 39.973503 52.563928 
H 22.637370 41.277225 52.592522 
H 26.119428 40.313616 52.769217 
H 23.422816 43.580668 53.654943 
H 28.021633 41.885342 52.850858 
H 25.374649 45.159347 53.789466 
H 27.691884 44.286371 53.382233 
H 21.044552 36.869196 54.393027 
C 21.594999 36.938002 55.307999 
C 21.926286 38.407952 55.524497 
O 21.674641 39.007377 56.579275 
C 22.800753 35.980940 55.274835 
C 23.613377 36.077081 56.563737 
C 22.316333 34.547151 55.029064 
H 20.923478 36.643193 56.124159 
H 23.452118 36.272404 54.437302 
H 22.986708 35.860330 57.438933 
H 24.037321 37.075641 56.696804 
H 24.444792 35.366696 56.575786 
H 21.659688 34.217921 55.846989 
H 23.164199 33.853353 54.984061 
H 21.752530 34.464755 54.090074 
H 23.854239 40.416305 55.249619 
H 22.722106 38.479737 53.660535 
O 26.841098 34.271592 58.694352 
H 28.361887 36.069467 53.698740 
~     

S0 QM models   
    
S0O4   Charge: 0, Multiplicity: 16     
    
Mn 25.018741 35.391548 60.795154 
Mn 27.372095 35.111868 62.128515 
Mn 27.452063 33.088679 60.133418 
Mn 27.670229 33.210022 57.274695 
Ca 28.034313 36.266640 59.128399 
O 26.583464 36.362976 61.047194 
O 28.448891 34.527438 60.851566 
O 25.988479 34.002170 61.569737 
O 28.900978 32.609306 58.642100 
O 26.885559 34.162747 58.749818 
O 26.463052 33.867247 56.005607 
O 28.446156 31.775989 55.868826 
O 27.521295 36.851099 56.801540 
O 28.508440 38.603426 58.854228 
H 30.386279 26.554956 57.103005 
C 30.312282 27.064948 58.050497 
H 30.925319 26.579770 58.850733 
C 28.855211 27.326063 58.421426 
C 28.155559 28.203187 57.376204 
O 28.793895 29.208495 56.918925 
O 26.988291 27.883092 57.027164 
H 33.765459 42.205889 52.647136 
C 33.048045 41.804450 53.345646 
H 33.479306 40.971406 53.939090 
C 31.700868 41.450260 52.704017 
C 30.631294 41.200689 53.746871 
C 30.213380 42.227133 54.611021 
C 30.066750 39.930315 53.922299 
C 29.283048 41.995139 55.624195 
C 29.129265 39.681339 54.927701 
C 28.739785 40.711619 55.791015 
O 27.860958 40.425252 56.797872 
H 33.875561 32.213250 54.592800 
C 32.897071 31.686966 54.550602 
C 31.746062 32.665541 54.449163 
O 30.598582 32.276576 54.185841 
C 32.703458 30.753928 55.750826 
O 32.676547 31.506476 56.963789 
N 32.052920 33.963591 54.651584 
C 31.095107 35.050951 54.553557 
C 31.274896 35.895912 53.288290 
O 30.652607 36.952223 53.153950 
C 31.025377 35.876289 55.838837 
C 30.063200 35.279793 56.864322 
O 29.243655 34.430258 56.444031 
O 30.100722 35.728004 58.053863 
N 32.068168 35.388120 52.324733 
C 32.064647 35.924468 50.969468 
C 30.860047 35.427153 50.158323 
H 21.689023 40.969417 58.988050 
C 22.547088 41.319581 59.569561 
C 22.900068 42.779392 59.432145 
O 23.699570 43.297778 60.235277 
C 23.744387 40.397233 59.269118 
C 23.329094 38.955420 59.534343 
C 24.394450 37.891328 59.375421 
O 25.452631 38.068495 58.757863 
O 24.046076 36.766615 59.917732 
N 22.347296 43.506833 58.444873 
C 22.797167 44.863986 58.165328 
H 21.965682 45.497422 57.900025 
C 23.835628 44.901391 57.020686 
C 25.049794 44.082181 57.301496 
C 25.380205 42.790221 56.962946 
N 26.078259 44.517509 58.106519 
C 26.967908 43.519307 58.238432 
N 26.574141 42.456898 57.557315 
H 28.443635 49.488007 59.951732 
C 27.906209 50.447117 60.002688 
C 26.705697 50.308484 59.103566 
O 26.799346 50.338080 57.873060 
H 28.590318 51.232545 59.639607 
N 25.534864 50.069913 59.744821 
C 24.423094 49.401851 59.075556 
C 23.290712 50.340170 58.685934 
C 24.011618 48.196919 59.921738 
C 25.139161 47.170566 59.968951 
N 25.230424 46.400510 61.051068 
O 25.919623 47.056068 59.001637 
H 19.270631 31.358208 59.579210 
C 20.170241 31.259410 58.971132 
C 21.207732 30.459174 59.770968 
O 21.373733 30.650142 60.985693 
C 20.740136 32.598491 58.446551 
C 21.640553 33.310176 59.395224 
C 22.988100 33.571429 59.341473 
N 21.219664 33.831215 60.600630 
C 22.271015 34.379573 61.231567 
N 23.359121 34.239517 60.489594 
N 21.940761 29.563659 59.073803 
C 23.024831 28.754786 59.656503 
H 22.650574 28.351391 60.618669 
C 24.306272 29.547375 59.865662 
C 24.854754 30.044963 58.541397 
C 25.930023 31.098859 58.618402 
O 26.271547 31.541296 59.772933 
O 26.404741 31.481857 57.531327 
H 25.342343 28.901557 65.956376 
C 25.430583 29.593704 66.782123 
H 25.235584 29.098263 67.755773 
C 24.446715 30.772147 66.602394 
C 24.455021 31.381599 65.233404 
C 25.214017 32.372637 64.658780 
N 23.605718 30.953941 64.225501 
C 23.833214 31.645858 63.101941 
N 24.810605 32.507384 63.347251 
H 24.889820 37.055719 67.047362 
C 25.452204 36.885366 66.121681 
C 26.305776 38.146525 65.901584 
O 25.847556 39.154331 65.351453 
C 24.448898 36.610737 65.012609 
C 25.037045 36.072812 63.722306 
O 26.257347 35.714110 63.737831 
O 24.257902 35.995260 62.735722 
N 27.575339 38.129976 66.390019 
C 28.490867 39.280094 66.368274 
C 29.429140 39.361134 65.158839 
O 30.138343 40.361470 65.006036 
H 29.083429 39.257539 67.291201 
N 29.410609 38.307302 64.333461 
C 30.085326 38.253895 63.043639 
C 29.386840 37.197701 62.174646 
O 29.543423 37.221557 60.950183 
C 31.581461 37.934893 63.168738 
O 28.691073 36.341155 62.847078 
O 24.283925 42.661499 62.726485 
O 25.624938 38.999442 56.185607 
O 24.822381 31.823702 54.801258 
O 30.563633 30.407365 58.443220 
O 26.627573 39.046246 61.924950 
O 24.256556 39.854462 63.172517 
O 25.581692 37.745645 53.705539 
O 26.725698 43.919743 61.910512 
O 27.924202 41.446380 61.339435 
O 27.409118 35.658968 54.308004 
H 30.699472 30.376337 66.032444 
C 31.018906 30.890758 65.104316 
H 31.997506 31.360958 65.227864 
C 30.082630 31.984222 64.582518 
C 28.744306 31.479392 64.012463 
C 28.210657 32.448811 62.977787 
O 28.000006 33.638982 63.361954 
O 28.028978 32.016780 61.794646 
H 36.469287 31.575154 63.532724 
C 36.987893 32.139355 62.737355 
H 37.705291 32.836251 63.183209 
C 35.959338 32.889975 61.879477 
C 35.101063 33.862389 62.700387 
C 34.059050 34.641639 61.896824 
N 33.030921 33.745887 61.368337 
C 32.112743 34.079966 60.447613 
N 32.017392 35.333930 60.008949 
N 31.323793 33.133696 59.939056 
O 23.991895 45.671523 63.479742 
O 29.238869 29.787565 60.815742 
O 25.986775 29.258848 55.023141 
H 30.814295 28.025682 57.890804 
H 28.285449 26.396081 58.531941 
H 28.796127 27.863615 59.378555 
H 32.888056 42.614280 54.073566 
H 31.798654 40.565917 52.060298 
H 31.394316 42.280845 52.049815 
H 30.624840 43.230813 54.495868 
H 30.369639 39.106965 53.280596 
H 28.980498 42.802328 56.286591 
H 28.708172 38.686656 55.061742 
H 27.375393 41.296979 57.174481 
H 32.893965 31.080681 53.634843 
H 33.524254 30.019269 55.768929 
H 31.762138 30.201253 55.623084 
H 32.001014 31.113694 57.552695 
H 32.999148 34.187623 54.921051 
H 30.112863 34.581506 54.422801 
H 30.636231 36.875500 55.604341 
H 32.015860 36.017697 56.289946 
H 32.475523 34.479143 52.474527 
H 32.055717 37.017833 51.036092 
H 33.005227 35.626990 50.491242 
H 29.921985 35.734693 50.635298 
H 30.867656 34.332447 50.081351 
H 30.884007 35.843785 49.142930 
H 22.270401 41.182291 60.625213 
H 24.598772 40.673665 59.899160 
H 24.058264 40.521238 58.226564 
H 22.514684 38.673995 58.850618 
H 22.930352 38.855683 60.552271 
H 21.771291 43.033151 57.765154 
H 23.235215 45.248725 59.088631 
H 23.368028 44.529031 56.100630 
H 24.110984 45.949710 56.841336 
H 24.850930 42.100160 56.320208 
H 26.152693 45.461346 58.514692 
H 27.878975 43.596981 58.819514 
H 27.644841 50.644361 61.047836 
H 25.559445 50.032506 60.752316 
H 24.847417 49.005534 58.147121 
H 22.807232 50.788044 59.565554 
H 22.525939 49.797364 58.115643 
H 23.677586 51.150689 58.057609 
H 23.142277 47.705482 59.461921 
H 23.707615 48.493914 60.935182 
H 25.896162 45.629794 61.091031 
H 24.568661 46.454415 61.815650 
H 19.857279 30.674455 58.095696 
H 19.906445 33.248980 58.147995 
H 21.323192 32.403603 57.539312 
H 23.699405 33.343779 58.557621 
H 22.224617 34.885714 62.186671 
H 21.761635 29.471264 58.086729 
H 23.191203 27.909904 58.978593 
H 24.104209 30.391709 60.530358 
H 25.043099 28.911407 60.375046 
H 25.259273 29.219260 57.942544 
H 24.053899 30.494592 57.937357 
H 26.465169 29.960530 66.790265 
H 23.423884 30.433526 66.817119 
H 24.672733 31.558324 67.333448 
H 25.998659 32.990638 65.073799 
H 22.900980 30.235555 64.316941 
H 23.287202 31.516286 62.173880 
H 26.098430 36.017459 66.292238 
H 23.719439 35.864364 65.357194 
H 23.870751 37.509871 64.770579 
H 27.893066 37.288873 66.846699 
H 27.899305 40.201238 66.372239 
H 28.749189 37.562661 64.502013 
H 29.964229 39.219607 62.537869 
H 31.732228 36.943866 63.615237 
H 32.070925 38.684865 63.798928 
H 32.051023 37.953360 62.178464 
H 24.008458 42.804401 61.780206 
H 23.835750 43.369571 63.213354 
H 26.407085 39.583187 56.291535 
H 25.372402 38.797025 57.111534 
H 28.256466 39.198919 58.124301 
H 25.246076 30.938658 54.874987 
H 24.287488 31.797559 53.989852 
H 29.371742 31.777178 58.447364 
H 29.957252 29.883614 57.842679 
H 29.266581 31.966906 55.371405 
H 25.734307 39.246820 62.275869 
H 26.586870 38.138323 61.559049 
H 24.249359 40.830818 63.097263 
H 24.698923 39.658843 64.021974 
H 25.303707 38.383132 54.385938 
H 25.176703 37.945529 52.836799 
H 25.919962 43.506251 62.279556 
H 27.242152 43.136431 61.623422 
H 26.844822 37.523449 56.608078 
H 27.458091 40.594452 61.488721 
H 28.759659 41.199053 60.896225 
H 27.011054 34.915842 54.845194 
H 26.677377 36.250211 54.055751 
H 31.143438 30.108935 64.340419 
H 29.892196 32.737668 65.357842 
H 30.618782 32.512457 63.780318 
H 28.867752 30.498242 63.542706 
H 27.996124 31.366542 64.808475 
H 37.554748 31.419256 62.133296 
H 36.472534 33.450171 61.083026 
H 35.311487 32.161174 61.370138 
H 34.590990 33.317357 63.510966 
H 35.751451 34.598637 63.193347 
H 33.596368 35.406575 62.537699 
H 34.542210 35.160480 61.056906 
H 31.327932 35.564587 59.285015 
H 32.423054 36.087084 60.536425 
H 30.465367 33.326960 59.415123 
H 31.487281 32.170789 60.178452 
H 24.808855 45.371600 63.953062 
H 23.385375 45.958511 64.205676 
H 30.273948 30.149390 59.343643 
H 28.786402 30.560477 61.220430 
H 26.407811 28.792118 55.802548 
H 26.240778 28.714294 54.237006 
H 29.122610 39.106602 59.419805 
H 25.951641 33.137527 55.611899 
H 28.472988 30.842548 56.182065 
H 32.967761 32.819896 61.760128 
H 27.612352 36.352447 55.957730 
H 25.260139 33.156420 62.621521 
H 20.283262 33.776867 60.971700 
H 31.747526 38.517063 59.135447 
H 30.526326 39.836762 57.381852 
H 31.884912 40.941688 57.235189 
H 31.375154 42.826281 58.235474 
H 30.539301 42.968740 59.742790 
H 33.169909 39.566185 58.953844 
C 32.279198 39.175110 58.438897 
C 31.363361 40.277490 57.933497 
C 30.778675 41.068387 59.079418 
N 30.928528 42.381353 59.019792 
O 30.193529 40.510666 60.030458 
H 32.626436 38.557616 57.601268 
N 22.488930 39.035064 54.471450 
C 23.022999 40.393002 54.533999 
H 22.255798 41.057584 54.872573 
C 23.486826 40.846526 53.139855 
C 24.633999 41.823002 53.204999 
C 25.938999 41.365002 52.987000 
C 24.432999 43.206002 53.491000 
C 27.012999 42.258002 53.019999 
C 25.548999 44.110002 53.555999 
C 26.827999 43.625002 53.333999 
H 23.819236 39.972261 52.564845 
H 22.638360 41.275872 52.590448 
H 26.119077 40.313494 52.768824 
H 23.422891 43.581896 53.653515 
H 28.020999 41.886250 52.845665 
H 25.374783 45.159744 53.788459 
H 27.691605 44.287175 53.380168 
H 21.044552 36.869196 54.393027 
C 21.594999 36.938002 55.307999 
C 21.950079 38.400140 55.534954 
O 21.746586 38.983384 56.609017 
C 22.794846 35.966735 55.265106 
C 23.612516 36.021029 56.556702 
C 22.297937 34.543216 54.984334 
H 20.922748 36.644845 56.124671 
H 23.451010 36.269490 54.435273 
H 22.995360 35.740997 57.420106 
H 24.001980 37.025756 56.738764 
H 24.468674 35.336807 56.510785 
H 21.624885 34.204284 55.785257 
H 23.138541 33.840700 54.937883 
H 21.747203 34.485293 54.035391 
H 23.853446 40.416264 55.249420 
H 22.684448 38.490666 53.646101 
H 29.647590 29.309063 61.547376 
~     
    
S0O4,H   Charge: 1, Multiplicity: 16      
    
Mn 24.953804 35.385664 60.830187 
Mn 27.330073 35.087447 62.121224 
Mn 27.461223 33.038311 60.167344 
Mn 27.784784 33.087945 57.327888 
Ca 28.013549 36.259768 59.128223 
O 26.544566 36.327995 61.027364 
O 28.416738 34.492590 60.843166 
O 25.958812 33.973728 61.530789 
O 28.975931 32.496643 58.751871 
O 27.005296 34.062080 58.643650 
O 26.482111 33.792084 55.788332 
O 28.518605 31.745065 55.984062 
O 27.313291 36.727593 56.849956 
O 28.529620 38.568540 58.776124 
H 30.386279 26.554956 57.103005 
C 30.312282 27.064948 58.050497 
H 30.925319 26.579770 58.850733 
C 28.858365 27.334020 58.427208 
C 28.164235 28.250629 57.414753 
O 28.811313 29.271888 56.997861 
O 26.997219 27.953380 57.054131 
H 33.765459 42.205889 52.647136 
C 33.048045 41.804450 53.345646 
H 33.479306 40.971406 53.939090 
C 31.714208 41.401320 52.701033 
C 30.646851 41.130019 53.742211 
C 30.212295 42.159595 54.594894 
C 30.088374 39.856320 53.924709 
C 29.269003 41.934736 55.595703 
C 29.132712 39.615652 54.917640 
C 28.721347 40.653365 55.764091 
O 27.817974 40.384435 56.752483 
H 33.875561 32.213250 54.592800 
C 32.897071 31.686966 54.550602 
C 31.730671 32.642946 54.465176 
O 30.581922 32.227474 54.243305 
C 32.723704 30.755250 55.755802 
O 32.692144 31.523839 56.958948 
N 32.005344 33.952010 54.641558 
C 30.992934 34.984793 54.536335 
C 31.047900 35.771254 53.224344 
O 30.167000 36.619189 53.000548 
C 30.936582 35.871868 55.784047 
C 30.010453 35.300833 56.857401 
O 29.157930 34.458978 56.469012 
O 30.094743 35.752689 58.035927 
N 32.016017 35.451786 52.355619 
C 32.064647 35.924468 50.969468 
C 30.860047 35.427153 50.158323 
H 21.689023 40.969417 58.988050 
C 22.547088 41.319581 59.569561 
C 22.910111 42.776232 59.423373 
O 23.731253 43.286466 60.209798 
C 23.738392 40.389861 59.280528 
C 23.333468 38.964161 59.624177 
C 24.371619 37.886489 59.412416 
O 25.426784 38.061123 58.791186 
O 24.005630 36.749399 59.923204 
N 22.342757 43.509331 58.449557 
C 22.797167 44.863986 58.165328 
H 21.965682 45.497422 57.900025 
C 23.829553 44.892993 57.014921 
C 25.038424 44.060963 57.282311 
C 25.358919 42.771451 56.926096 
N 26.078380 44.483561 58.079241 
C 26.966366 43.482102 58.189642 
N 26.559901 42.428364 57.500620 
H 28.443635 49.488007 59.951732 
C 27.906209 50.447117 60.002688 
C 26.706388 50.304901 59.103656 
O 26.800553 50.329714 57.873031 
H 28.590318 51.232545 59.639607 
N 25.535887 50.065961 59.745336 
C 24.423094 49.401851 59.075556 
C 23.290712 50.340170 58.685934 
C 24.007784 48.194975 59.917938 
C 25.126161 47.158558 59.953819 
N 25.236226 46.404729 61.045954 
O 25.882539 47.021962 58.970241 
H 19.270631 31.358208 59.579210 
C 20.170241 31.259410 58.971132 
C 21.215603 30.468229 59.768467 
O 21.401154 30.678288 60.977255 
C 20.724135 32.601999 58.442881 
C 21.600195 33.326298 59.402477 
C 22.950873 33.569173 59.381825 
N 21.154410 33.862478 60.592015 
C 22.194678 34.403792 61.245787 
N 23.299966 34.242267 60.533437 
N 21.936645 29.560277 59.074848 
C 23.024831 28.754786 59.656503 
H 22.650574 28.351391 60.618669 
C 24.305415 29.554022 59.853445 
C 24.833925 30.063697 58.523471 
C 25.902494 31.121903 58.597518 
O 26.290281 31.517847 59.752139 
O 26.335555 31.554653 57.506066 
H 25.342343 28.901557 65.956376 
C 25.430583 29.593704 66.782123 
H 25.235584 29.098263 67.755773 
C 24.440419 30.767528 66.604466 
C 24.428997 31.362963 65.229800 
C 25.181243 32.346474 64.634795 
N 23.564740 30.926088 64.238546 
C 23.775567 31.604205 63.104101 
N 24.758701 32.466355 63.327359 
H 24.889820 37.055719 67.047362 
C 25.452204 36.885366 66.121681 
C 26.308463 38.143864 65.896380 
O 25.860153 39.143333 65.323624 
C 24.442032 36.613198 65.018067 
C 25.012315 36.063085 63.727347 
O 26.227328 35.686646 63.727280 
O 24.223850 35.990217 62.746892 
N 27.570885 38.133045 66.401718 
C 28.490867 39.280094 66.368274 
C 29.416912 39.346697 65.147622 
O 30.126171 40.342822 64.974802 
H 29.083429 39.257539 67.291201 
N 29.383587 38.286548 64.327879 
C 30.043893 38.228333 63.030569 
C 29.334073 37.178501 62.164970 
O 29.476754 37.205255 60.937847 
C 31.539748 37.900555 63.140425 
O 28.643547 36.318010 62.837315 
O 24.291544 42.668273 62.713271 
O 25.604573 38.934239 56.187464 
O 24.822381 31.823702 54.801258 
O 30.673992 30.354730 58.506526 
O 26.607142 39.037280 61.884984 
O 24.268117 39.860967 63.157031 
O 25.581692 37.745647 53.705539 
O 26.733888 43.925062 61.888604 
O 27.857523 41.442105 61.221714 
O 27.579327 35.902518 54.177162 
H 30.699472 30.376337 66.032444 
C 31.018906 30.890758 65.104316 
H 31.997506 31.360958 65.227864 
C 30.082101 31.985048 64.583676 
C 28.734342 31.477804 64.037293 
C 28.184873 32.435257 63.002161 
O 27.969064 33.629081 63.366437 
O 27.992403 31.987684 61.824211 
H 36.469287 31.575154 63.532724 
C 36.987893 32.139355 62.737355 
H 37.705291 32.836251 63.183209 
C 35.954409 32.907323 61.900946 
C 35.169534 33.928159 62.736947 
C 34.083555 34.688345 61.974671 
N 33.000710 33.784080 61.587933 
C 32.075396 34.028246 60.648583 
N 31.992216 35.228964 60.073391 
N 31.261927 33.046048 60.265835 
O 23.991895 45.671523 63.479742 
O 29.238869 29.787565 60.815742 
O 25.986775 29.258848 55.023141 
H 30.822327 28.020838 57.890388 
H 28.277189 26.408758 58.511991 
H 28.805744 27.845222 59.398605 
H 32.868330 42.614361 54.067498 
H 31.845569 40.513560 52.067794 
H 31.379827 42.211999 52.035818 
H 30.619556 43.164207 54.475511 
H 30.397721 39.028703 53.287244 
H 28.955169 42.748022 56.244893 
H 28.707661 38.622412 55.050497 
H 27.330139 41.276292 57.124381 
H 32.892903 31.080396 53.635068 
H 33.556262 30.034390 55.774636 
H 31.789823 30.187878 55.638940 
H 32.067313 31.096994 57.578763 
H 32.942755 34.211364 54.911566 
H 30.036420 34.454081 54.480823 
H 30.520216 36.853781 55.522447 
H 31.933342 36.053021 56.204606 
H 32.634772 34.699605 52.614743 
H 32.094664 37.021612 50.971128 
H 33.006766 35.565523 50.543255 
H 29.924406 35.803538 50.583120 
H 30.825865 34.330377 50.149085 
H 30.935077 35.777448 49.120941 
H 22.266109 41.194164 60.625762 
H 24.609144 40.695502 59.873203 
H 24.020852 40.466659 58.224532 
H 22.461457 38.667924 59.024002 
H 23.023497 38.900658 60.675851 
H 21.745428 43.043830 57.782830 
H 23.240242 45.250360 59.085377 
H 23.351739 44.528077 56.097185 
H 24.114980 45.938595 56.836520 
H 24.819588 42.090021 56.283179 
H 26.152724 45.422742 58.499779 
H 27.884556 43.549157 58.760473 
H 27.644488 50.644693 61.047655 
H 25.557707 50.035484 60.753112 
H 24.846933 49.006471 58.146391 
H 22.805043 50.785893 59.565435 
H 22.527699 49.797660 58.113097 
H 23.677838 51.152413 58.059979 
H 23.132394 47.712821 59.459790 
H 23.711380 48.489286 60.934296 
H 25.895174 45.627850 61.080978 
H 24.586463 46.470674 61.819860 
H 19.857626 30.670136 58.098480 
H 19.884141 33.237979 58.131712 
H 21.321970 32.411193 57.544414 
H 23.678062 33.323363 58.618492 
H 22.128541 34.920661 62.193978 
H 21.735399 29.444407 58.094527 
H 23.190128 27.909050 58.979538 
H 24.107648 30.393793 60.525121 
H 25.053125 28.919849 60.348374 
H 25.242516 29.244976 57.917445 
H 24.023600 30.507575 57.928496 
H 26.463688 29.964380 66.789232 
H 23.421595 30.427392 66.834930 
H 24.672276 31.561577 67.325019 
H 25.970084 32.969607 65.033650 
H 22.859249 30.210961 64.349369 
H 23.213153 31.467154 62.186048 
H 26.096264 36.015590 66.291483 
H 23.707154 35.875580 65.370011 
H 23.870713 37.516019 64.773578 
H 27.880532 37.300790 66.879793 
H 27.904062 40.204377 66.369371 
H 28.727122 37.542543 64.514894 
H 29.923652 39.195322 62.526860 
H 31.689092 36.908759 63.585416 
H 32.037819 38.647857 63.766859 
H 32.000914 37.917615 62.146225 
H 24.026359 42.807262 61.763722 
H 23.840123 43.379774 63.192560 
H 26.387417 39.521703 56.288629 
H 25.307288 38.793197 57.109675 
H 28.237720 39.178779 58.072029 
H 25.238499 30.933047 54.881466 
H 24.287488 31.797559 53.989852 
H 29.492204 31.686115 58.572897 
H 30.035007 29.860782 57.917004 
H 29.318960 31.935363 55.446669 
H 25.720702 39.250568 62.248576 
H 26.551563 38.128817 61.527908 
H 24.258520 40.837745 63.084031 
H 24.710512 39.663811 64.006086 
H 25.287494 38.367685 54.394614 
H 25.176703 37.945528 52.836799 
H 25.929504 43.521697 62.271159 
H 27.226699 43.136145 61.576935 
H 26.696779 37.452405 56.632435 
H 27.410184 40.586906 61.402623 
H 28.717113 41.196481 60.826550 
H 26.905572 34.347613 55.103809 
H 26.916693 36.576380 53.908458 
H 31.142090 30.109414 64.339862 
H 29.904051 32.746127 65.354457 
H 30.610281 32.503377 63.769518 
H 28.852424 30.493814 63.572384 
H 27.998657 31.371970 64.845708 
H 37.546567 31.422082 62.123088 
H 36.454649 33.433079 61.073480 
H 35.259591 32.193553 61.433666 
H 34.708652 33.427054 63.603550 
H 35.863365 34.671972 63.152920 
H 33.688210 35.501338 62.600548 
H 34.506375 35.141202 61.067225 
H 31.297489 35.406998 59.345767 
H 32.414331 36.028246 60.513528 
H 30.435082 33.187111 59.679930 
H 31.415768 32.112289 60.605722 
H 24.808855 45.371600 63.953062 
H 23.385375 45.958511 64.205676 
H 30.401019 30.093220 59.409234 
H 28.758947 30.527975 61.243629 
H 26.412856 28.806512 55.808113 
H 26.240778 28.714294 54.237006 
H 29.114535 39.084889 59.361482 
H 25.951428 33.089622 55.340457 
H 28.534472 30.795624 56.286746 
H 32.939516 32.900264 62.068893 
H 27.529550 36.322378 55.987603 
H 25.196712 33.101983 62.597658 
H 20.207286 33.824708 60.937843 
H 31.744184 38.520043 59.135893 
H 30.535848 39.849797 57.372102 
H 31.901048 40.949278 57.243696 
H 31.401592 42.824563 58.250195 
H 30.541092 42.970049 59.742958 
H 33.169909 39.566185 58.953844 
C 32.279198 39.175110 58.438897 
C 31.370981 40.282539 57.933092 
C 30.778675 41.068387 59.079418 
N 30.928528 42.381353 59.019792 
O 30.177544 40.504741 60.016999 
H 32.626374 38.555804 57.602417 
N 22.480609 39.038019 54.466975 
C 23.022999 40.393002 54.533999 
H 22.255798 41.057584 54.872573 
C 23.487800 40.846185 53.140504 
C 24.633999 41.823002 53.204999 
C 25.938999 41.365002 52.987000 
C 24.432999 43.206002 53.491000 
C 27.012999 42.258002 53.019999 
C 25.548999 44.110002 53.555999 
C 26.827999 43.625002 53.333999 
H 23.820586 39.970983 52.567027 
H 22.639310 41.275121 52.590870 
H 26.118366 40.313936 52.766150 
H 23.422979 43.582033 53.653245 
H 28.020600 41.886996 52.842042 
H 25.374776 45.159819 53.787747 
H 27.691128 44.287917 53.378673 
H 21.044552 36.869196 54.393027 
C 21.594999 36.938002 55.307999 
C 22.008387 38.380617 55.547195 
O 21.929267 38.924523 56.657541 
C 22.768269 35.931123 55.272993 
C 23.567278 35.946896 56.577841 
C 22.233665 34.526236 54.968451 
H 20.914748 36.663657 56.124845 
H 23.443377 36.225576 54.455292 
H 22.925041 35.690395 57.429872 
H 23.997994 36.931902 56.771674 
H 24.392721 35.226555 56.544465 
H 21.536018 34.199457 55.753027 
H 23.053649 33.799018 54.929161 
H 21.699418 34.494561 54.009128 
H 23.850626 40.406048 55.251390 
H 22.535567 38.543629 53.590746 
H 29.378536 29.127249 61.505261 
H 28.430701 36.182442 53.784100 
~     
    
S0O5   Charge: 0, Multiplicity: 16      
    
Mn 25.102732 35.360760 60.647885 
Mn 27.413630 35.143135 62.113068 
Mn 27.359010 33.191739 60.116628 
Mn 27.645060 33.063882 57.139552 
Ca 27.842807 36.515497 59.089941 
O 26.569267 36.424106 61.127239 
O 28.410731 34.603678 60.728412 
O 26.103960 33.964798 61.489175 
O 28.498513 32.717348 58.733446 
O 26.235332 34.734010 58.861329 
O 26.440199 33.821418 55.914853 
O 28.385466 31.507133 55.711045 
O 27.431916 36.885084 56.707830 
O 28.518168 38.713908 58.688707 
H 30.386279 26.554956 57.103005 
C 30.312282 27.064948 58.050497 
H 30.925319 26.579770 58.850733 
C 28.843653 27.276902 58.426493 
C 28.097298 28.150666 57.410414 
O 28.733506 29.136173 56.907719 
O 26.901750 27.864732 57.132761 
H 33.765459 42.205889 52.647136 
C 33.048045 41.804450 53.345646 
H 33.479306 40.971406 53.939090 
C 31.708662 41.443602 52.691442 
C 30.628122 41.193335 53.721932 
C 30.239038 42.205887 54.615739 
C 30.023695 39.937064 53.864666 
C 29.306104 41.970342 55.623157 
C 29.080181 39.687854 54.864369 
C 28.712662 40.697957 55.773425 
O 27.839369 40.445780 56.764395 
H 33.875561 32.213250 54.592800 
C 32.897071 31.686966 54.550602 
C 31.714637 32.622400 54.413633 
O 30.595380 32.187625 54.102781 
C 32.699357 30.777131 55.774279 
O 32.600832 31.543038 56.973267 
N 31.949054 33.929577 54.651374 
C 30.945231 34.971090 54.515997 
C 31.183078 35.860694 53.275955 
O 30.559032 36.914386 53.141416 
C 30.756198 35.769869 55.810145 
C 29.830603 35.127892 56.844680 
O 29.078305 34.193209 56.418352 
O 29.809673 35.593357 58.010290 
N 32.032327 35.388905 52.336296 
C 32.064647 35.924468 50.969468 
C 30.860047 35.427153 50.158323 
H 21.689023 40.969417 58.988050 
C 22.547088 41.319581 59.569561 
C 22.904623 42.777989 59.428594 
O 23.717640 43.292862 60.218909 
C 23.749290 40.405976 59.260388 
C 23.330951 38.960957 59.496977 
C 24.407357 37.901365 59.409694 
O 25.483343 38.061254 58.809381 
O 24.050588 36.808120 59.999606 
N 22.350738 43.505918 58.440821 
C 22.797167 44.863986 58.165328 
H 21.965682 45.497422 57.900025 
C 23.820318 44.918068 57.009102 
C 25.034190 44.092430 57.258672 
C 25.351516 42.814112 56.874400 
N 26.076697 44.510152 58.059917 
C 26.975043 43.528615 58.158910 
N 26.555251 42.490556 57.448804 
H 28.443635 49.488007 59.951732 
C 27.906209 50.447117 60.002688 
C 26.704206 50.307074 59.106433 
O 26.794102 50.340948 57.875831 
H 28.590318 51.232545 59.639607 
N 25.535713 50.060806 59.749758 
C 24.423094 49.401851 59.075556 
C 23.290712 50.340170 58.685934 
C 24.001231 48.190782 59.908026 
C 25.104550 47.138827 59.932200 
N 25.179453 46.348159 60.999446 
O 25.877840 47.018725 58.957998 
H 19.270631 31.358208 59.579210 
C 20.170241 31.259410 58.971132 
C 21.214340 30.466222 59.768491 
O 21.403453 30.677461 60.976268 
C 20.725810 32.595230 58.423859 
C 21.657313 33.305926 59.341480 
C 23.004133 33.557707 59.247809 
N 21.278259 33.823853 60.561399 
C 22.353913 34.358355 61.162448 
N 23.418274 34.214316 60.387202 
N 21.927884 29.550815 59.075862 
C 23.024831 28.754786 59.656503 
H 22.650574 28.351391 60.618669 
C 24.299009 29.578752 59.838675 
C 24.823842 30.120824 58.511751 
C 25.801339 31.265893 58.622548 
O 26.095582 31.710464 59.770373 
O 26.240874 31.730744 57.529396 
H 25.342343 28.901557 65.956376 
C 25.430583 29.593704 66.782123 
H 25.235584 29.098263 67.755773 
C 24.466712 30.787433 66.589110 
C 24.489844 31.387365 65.214034 
C 25.254965 32.371418 64.634498 
N 23.643885 30.954532 64.204874 
C 23.878332 31.633904 63.076376 
N 24.858404 32.493794 63.318992 
H 24.889820 37.055719 67.047362 
C 25.452204 36.885366 66.121681 
C 26.305589 38.147684 65.906973 
O 25.841764 39.163370 65.376114 
C 24.474577 36.589201 64.991643 
C 25.072990 35.985040 63.727050 
O 26.315564 35.688914 63.746613 
O 24.293469 35.798846 62.762909 
N 27.581630 38.125117 66.379553 
C 28.490867 39.280094 66.368274 
C 29.414816 39.391501 65.149012 
O 30.109875 40.403501 65.005713 
H 29.083429 39.257539 67.291201 
N 29.392523 38.357938 64.298076 
C 30.041628 38.343395 62.992207 
C 29.347176 37.285708 62.121582 
O 29.427783 37.356515 60.891030 
C 31.546602 38.053528 63.079395 
O 28.739461 36.370947 62.801298 
O 24.333034 42.795386 62.756913 
O 25.667923 39.056333 56.194095 
O 24.822381 31.823702 54.801258 
O 30.293318 30.762891 58.339596 
O 26.583578 39.101151 61.941810 
O 24.254391 39.977705 63.239122 
O 25.581692 37.745645 53.705539 
O 26.774291 43.899710 61.755220 
O 27.656254 41.412436 60.827993 
O 27.390111 35.639921 54.257904 
H 30.699472 30.376337 66.032444 
C 31.018906 30.890758 65.104316 
H 31.997506 31.360958 65.227864 
C 30.095819 32.006876 64.617926 
C 28.728256 31.533535 64.104032 
C 28.218527 32.468690 63.027855 
O 28.095612 33.701979 63.346147 
O 27.974965 31.989069 61.891034 
H 36.469287 31.575154 63.532724 
C 36.987893 32.139355 62.737355 
H 37.705291 32.836251 63.183209 
C 35.954211 32.854986 61.849045 
C 35.012700 33.781890 62.633252 
C 33.971700 34.533388 61.796488 
N 32.946977 33.631545 61.262950 
C 31.941387 34.004480 60.454547 
N 31.794494 35.280248 60.092409 
N 31.102661 33.088337 59.973892 
O 23.991895 45.671523 63.479742 
O 29.238868 29.787565 60.815742 
O 25.986775 29.258848 55.023141 
H 30.785166 28.043464 57.897684 
H 28.306864 26.325887 58.526985 
H 28.771422 27.795178 59.394198 
H 32.881780 42.614166 54.071503 
H 31.817854 40.558101 52.050655 
H 31.409223 42.270939 52.028940 
H 30.679174 43.200711 54.529093 
H 30.304619 39.123052 53.200358 
H 29.037416 42.770909 56.308851 
H 28.631679 38.701060 54.965265 
H 27.150384 41.575626 57.214973 
H 32.914002 31.054599 53.652645 
H 33.550213 30.081368 55.839408 
H 31.789618 30.178554 55.628300 
H 31.785819 31.272605 57.452892 
H 32.872423 34.196018 54.959113 
H 29.999574 34.460540 54.299437 
H 30.288145 36.731878 55.563402 
H 31.717271 36.001578 56.286639 
H 32.438998 34.479408 52.486531 
H 32.067829 37.018200 51.029646 
H 33.009255 35.607700 50.513752 
H 29.923493 35.752899 50.625475 
H 30.857924 34.331408 50.100194 
H 30.892484 35.826223 49.135962 
H 22.276461 41.179838 60.626125 
H 24.596699 40.673466 59.902872 
H 24.071412 40.549013 58.222346 
H 22.560774 38.676410 58.765483 
H 22.871706 38.860046 60.488653 
H 21.755274 43.039461 57.773065 
H 23.239593 45.246395 59.087151 
H 23.342192 44.561753 56.088532 
H 24.099363 45.967254 56.844126 
H 24.825672 42.129264 56.226280 
H 26.147058 45.452493 58.488682 
H 27.897731 43.577119 58.721350 
H 27.646046 50.644439 61.048179 
H 25.559764 50.022263 60.757183 
H 24.848283 49.011027 58.144947 
H 22.799524 50.780074 59.565342 
H 22.532034 49.798916 58.106301 
H 23.678903 51.156732 58.066293 
H 23.118750 47.721989 59.449274 
H 23.710875 48.477449 60.928359 
H 25.833099 45.564954 61.029190 
H 24.511641 46.406034 61.758068 
H 19.853062 30.663336 58.104463 
H 19.884058 33.245955 58.149564 
H 21.279041 32.395460 57.499218 
H 23.684988 33.327250 58.439409 
H 22.344292 34.858935 62.121300 
H 21.729274 29.437686 58.094715 
H 23.195834 27.909146 58.980877 
H 24.088831 30.409092 60.517030 
H 25.063534 28.959011 60.325861 
H 25.316090 29.334346 57.925277 
H 24.000902 30.498056 57.888851 
H 26.469600 29.948592 66.791243 
H 23.436765 30.469216 66.801261 
H 24.703001 31.576034 67.314194 
H 26.036702 32.993789 65.047704 
H 22.935773 30.239779 64.299171 
H 23.334876 31.501344 62.147553 
H 26.103599 36.023127 66.304793 
H 23.712108 35.881389 65.344265 
H 23.931680 37.495074 64.695822 
H 27.905849 37.277732 66.819742 
H 27.890074 40.195446 66.384819 
H 28.754486 37.593880 64.470065 
H 29.889580 39.314480 62.506032 
H 31.726642 37.057856 63.504001 
H 32.033973 38.801769 63.713180 
H 31.994999 38.099825 62.080014 
H 24.047392 42.875111 61.810073 
H 23.977734 43.595101 63.181027 
H 26.480751 39.620470 56.322900 
H 25.396079 38.846239 57.110086 
H 28.274814 39.350118 57.972282 
H 25.163379 30.910865 54.941043 
H 24.287488 31.797559 53.989852 
H 29.634661 31.504215 58.426554 
H 29.805616 30.076847 57.814458 
H 29.209999 31.716050 55.229324 
H 25.709005 39.324093 62.324394 
H 26.525314 38.172795 61.628177 
H 24.271047 40.954356 63.184425 
H 24.693496 39.750180 64.082251 
H 25.329237 38.403524 54.376533 
H 25.176703 37.945529 52.836799 
H 25.991288 43.539413 62.217772 
H 27.167917 43.088572 61.363561 
H 26.801114 37.596739 56.485650 
H 27.272181 40.577411 61.180377 
H 28.575792 41.182869 60.592646 
H 26.670389 36.241813 53.995354 
H 31.125298 30.119348 64.328504 
H 29.959309 32.765821 65.399792 
H 30.615779 32.520264 63.795778 
H 28.803728 30.530936 63.669232 
H 27.997208 31.484692 64.921796 
H 37.565102 31.415786 62.146752 
H 36.470397 33.442415 61.074463 
H 35.362875 32.098163 61.312081 
H 34.491484 33.209743 63.417316 
H 35.607684 34.541894 63.159265 
H 33.493131 35.298483 62.425429 
H 34.461500 35.051651 60.959571 
H 31.054320 35.527839 59.439137 
H 32.252014 36.018921 60.596694 
H 30.222702 33.335804 59.519915 
H 31.279636 32.107547 60.115200 
H 24.866149 45.669792 63.899667 
H 23.385375 45.958511 64.205676 
H 29.597425 30.136760 59.978174 
H 28.757447 30.536889 61.216251 
H 26.297401 28.776070 55.840413 
H 26.810038 29.590576 54.638525 
H 29.107580 39.181515 59.306536 
H 25.853360 33.137743 55.538986 
H 28.467125 30.593244 56.084219 
H 32.922465 32.685453 61.609440 
H 27.524835 36.377753 55.869006 
H 25.310379 33.115958 62.592807 
H 20.354305 33.772546 60.962828 
H 31.726799 38.477556 59.078720 
H 30.546317 39.855993 57.354216 
H 31.910775 40.956745 57.257215 
H 31.383394 42.828882 58.241868 
H 30.534152 42.963919 59.743608 
H 33.121221 39.576569 59.018024 
C 32.279198 39.175110 58.438897 
C 31.372175 40.283729 57.933556 
C 30.771734 41.059881 59.070877 
N 30.928528 42.381353 59.019792 
O 30.175810 40.507377 60.016960 
H 32.689712 38.604772 57.596778 
N 22.479199 39.027001 54.458417 
C 23.027012 40.373884 54.520083 
H 22.255798 41.057584 54.872573 
C 23.487133 40.846637 53.139920 
C 24.628472 41.841910 53.204450 
C 25.938999 41.365002 52.987000 
C 24.432999 43.206002 53.491000 
C 27.012999 42.258002 53.019999 
C 25.548999 44.110002 53.555999 
C 26.827999 43.625002 53.333999 
H 23.821658 39.973819 52.563750 
H 22.634447 41.269405 52.591261 
H 26.111771 40.312634 52.770646 
H 23.424269 43.585462 53.655565 
H 28.022111 41.886299 52.850712 
H 25.375185 45.159663 53.789040 
H 27.691765 44.286788 53.381159 
H 21.014876 36.858921 54.377447 
C 21.594999 36.938002 55.307999 
C 21.968269 38.395506 55.537146 
O 21.809382 38.973117 56.620590 
C 22.796552 35.971250 55.241436 
C 23.666494 36.051047 56.497950 
C 22.299560 34.540199 55.003114 
H 20.935388 36.642712 56.134204 
H 23.420745 36.264601 54.384157 
H 23.100944 35.752710 57.389990 
H 24.046190 37.062108 56.665196 
H 24.533745 35.387473 56.400494 
H 21.652889 34.214099 55.830404 
H 23.141679 33.840381 54.944424 
H 21.720851 34.461881 54.072660 
H 23.858373 40.386152 55.235225 
H 22.624300 38.491177 53.617238 
H 25.749695 34.653156 58.030312 
H 26.973561 34.893918 54.774472 
~     
    
S0O5,H    Charge: 1, Multiplicity: 16     
    
Mn 25.027726 35.393587 60.767331 
Mn 27.399196 35.141137 62.114404 
Mn 27.331446 33.183576 60.151127 
Mn 27.615787 33.172426 57.245382 
Ca 27.838478 36.532382 59.072794 
O 26.542775 36.406830 61.096584 
O 28.394109 34.592491 60.740723 
O 26.067274 33.971165 61.484390 
O 28.495349 32.735448 58.751571 
O 26.485197 34.590647 58.587981 
O 26.440718 33.784046 55.695203 
O 28.409680 31.622743 55.832608 
O 27.355560 36.871132 56.691978 
O 28.547556 38.713416 58.655211 
H 30.386279 26.554956 57.103005 
C 30.312282 27.064948 58.050497 
H 30.925319 26.579770 58.850733 
C 28.847956 27.293531 58.429464 
C 28.123536 28.191475 57.420919 
O 28.750849 29.211263 56.982748 
O 26.947741 27.888068 57.081052 
H 33.765459 42.205889 52.647136 
C 33.048045 41.804450 53.345646 
H 33.479306 40.971406 53.939090 
C 31.724105 41.400584 52.682391 
C 30.645166 41.126634 53.708380 
C 30.234190 42.143536 54.587959 
C 30.056972 39.862912 53.861955 
C 29.294136 41.911742 55.587513 
C 29.101186 39.618625 54.853387 
C 28.708782 40.636953 55.744615 
O 27.820598 40.395975 56.723334 
H 33.875561 32.213250 54.592800 
C 32.897071 31.686966 54.550602 
C 31.716631 32.619912 54.409451 
O 30.596568 32.185092 54.103249 
C 32.701972 30.791997 55.785747 
O 32.613314 31.578531 56.971984 
N 31.938447 33.931979 54.650800 
C 30.894634 34.930295 54.521417 
C 30.974794 35.740134 53.212805 
O 30.069536 36.556646 52.969057 
C 30.758035 35.800655 55.780151 
C 29.839355 35.214887 56.855821 
O 29.028998 34.314934 56.459735 
O 29.871887 35.686393 58.017091 
N 31.983207 35.466265 52.370973 
C 32.064647 35.924468 50.969468 
C 30.860047 35.427153 50.158323 
H 21.689023 40.969417 58.988050 
C 22.547088 41.319581 59.569561 
C 22.910491 42.776047 59.421099 
O 23.741045 43.285251 60.197766 
C 23.754184 40.407784 59.264810 
C 23.371136 38.965469 59.562567 
C 24.435316 37.903197 59.393581 
O 25.512965 38.080206 58.807286 
O 24.061633 36.768589 59.902045 
N 22.346253 43.507685 58.443791 
C 22.797167 44.863986 58.165328 
H 21.965682 45.497422 57.900025 
C 23.819545 44.910883 57.008120 
C 25.028310 44.077085 57.256842 
C 25.346112 42.804924 56.854505 
N 26.064249 44.479878 58.074296 
C 26.961016 43.497887 58.166685 
N 26.544735 42.472307 57.434870 
H 28.443635 49.488007 59.951732 
C 27.906209 50.447117 60.002688 
C 26.707961 50.300226 59.102780 
O 26.802808 50.320420 57.872136 
H 28.590318 51.232545 59.639607 
N 25.537404 50.062280 59.744510 
C 24.423094 49.401851 59.075556 
C 23.290712 50.340170 58.685934 
C 24.001943 48.197358 59.920271 
C 25.103223 47.144084 59.946585 
N 25.224342 46.397328 61.041013 
O 25.836292 46.983670 58.946766 
H 19.270631 31.358208 59.579210 
C 20.170241 31.259410 58.971132 
C 21.215083 30.465392 59.766362 
O 21.412502 30.684458 60.971658 
C 20.729609 32.600686 58.441143 
C 21.639334 33.313320 59.379794 
C 22.985137 33.575080 59.308397 
N 21.237162 33.825893 60.594440 
C 22.296822 34.366982 61.214947 
N 23.376258 34.232860 60.456455 
N 21.925391 29.547099 59.075022 
C 23.024831 28.754786 59.656503 
H 22.650574 28.351391 60.618669 
C 24.297939 29.582066 59.831156 
C 24.818573 30.124757 58.500882 
C 25.777225 31.285092 58.611444 
O 26.088177 31.708837 59.765914 
O 26.197161 31.783708 57.525977 
H 25.342343 28.901557 65.956376 
C 25.430583 29.593704 66.782123 
H 25.235584 29.098263 67.755773 
C 24.454304 30.778296 66.596876 
C 24.459067 31.368708 65.219113 
C 25.219363 32.346383 64.624646 
N 23.605314 30.924822 64.221463 
C 23.828229 31.591537 63.083990 
N 24.810560 32.454397 63.311351 
H 24.889820 37.055719 67.047362 
C 25.452204 36.885366 66.121681 
C 26.309391 38.144303 65.900583 
O 25.853684 39.152159 65.348069 
C 24.464331 36.598850 64.998412 
C 25.057889 36.023129 63.724280 
O 26.287917 35.697900 63.734254 
O 24.274314 35.881135 62.746798 
N 27.579881 38.125857 66.386239 
C 28.490867 39.280094 66.368274 
C 29.408611 39.384833 65.144133 
O 30.099781 40.396320 64.986481 
H 29.083429 39.257539 67.291201 
N 29.383507 38.343974 64.300555 
C 30.026510 38.326884 62.992136 
C 29.317623 37.283650 62.118490 
O 29.385570 37.357078 60.888475 
C 31.528398 38.018621 63.073014 
O 28.706313 36.367493 62.797668 
O 24.305400 42.703043 62.717528 
O 25.668422 39.052864 56.132584 
O 24.822381 31.823702 54.801258 
O 30.346820 30.788697 58.384467 
O 26.606071 39.113510 61.918136 
O 24.263560 39.906666 63.196179 
O 25.581692 37.745645 53.705539 
O 26.755082 43.895045 61.802576 
O 27.651431 41.440056 60.784551 
O 27.511704 35.823358 54.097007 
H 30.699472 30.376337 66.032444 
C 31.018906 30.890758 65.104316 
H 31.997506 31.360958 65.227864 
C 30.097229 32.010640 64.616651 
C 28.722691 31.544406 64.110733 
C 28.202903 32.476097 63.036593 
O 28.068618 33.710574 63.350839 
O 27.954498 31.994946 61.900610 
H 36.469287 31.575154 63.532724 
C 36.987893 32.139355 62.737355 
H 37.705291 32.836251 63.183209 
C 35.956634 32.865119 61.856424 
C 35.045157 33.813600 62.649326 
C 34.012919 34.583841 61.820690 
N 32.970477 33.697560 61.294717 
C 31.979095 34.080720 60.477505 
N 31.852632 35.356036 60.108032 
N 31.127754 33.173934 59.996172 
O 23.991895 45.671522 63.479741 
O 29.238869 29.787565 60.815742 
O 25.986775 29.258848 55.023141 
H 30.792659 28.040182 57.896565 
H 28.296273 26.350070 58.516272 
H 28.784975 27.802270 59.402579 
H 32.861482 42.613872 54.065560 
H 31.866916 40.514491 52.048806 
H 31.401413 42.212351 52.011921 
H 30.662460 43.142304 54.491249 
H 30.348007 39.044505 53.203079 
H 29.008159 42.718848 56.258322 
H 28.657939 38.630351 54.960127 
H 27.121885 41.571202 57.204147 
H 32.914489 31.046756 53.658569 
H 33.551002 30.094536 55.854509 
H 31.788985 30.195128 55.653709 
H 31.815774 31.298502 57.474876 
H 32.845827 34.210552 54.993546 
H 29.962026 34.366147 54.411573 
H 30.307096 36.765807 55.512184 
H 31.734688 36.027363 56.225164 
H 32.624447 34.742500 52.656562 
H 32.111903 37.020818 50.956276 
H 33.007341 35.540412 50.568366 
H 29.927136 35.829616 50.563774 
H 30.808711 34.331267 50.176266 
H 30.951715 35.750010 49.113317 
H 22.275427 41.185698 60.626735 
H 24.613176 40.711290 59.874833 
H 24.046216 40.520271 58.214056 
H 22.537640 38.661144 58.913788 
H 23.008547 38.876646 60.595261 
H 21.732972 43.048528 57.787238 
H 23.241268 45.248058 59.085609 
H 23.338772 44.557147 56.088059 
H 24.106100 45.957867 56.843323 
H 24.827746 42.131550 56.189328 
H 26.127882 45.419261 58.514304 
H 27.877460 43.533132 58.739835 
H 27.643360 50.644912 61.047269 
H 25.555272 50.041923 60.752580 
H 24.844950 49.004408 58.146329 
H 22.804771 50.785466 59.565458 
H 22.528226 49.797446 58.112705 
H 23.677706 51.152727 58.060304 
H 23.117073 47.726241 59.468718 
H 23.717142 48.494071 60.939105 
H 25.870946 45.608862 61.066147 
H 24.590166 46.477330 61.826743 
H 19.855785 30.671867 58.098149 
H 19.890498 33.248864 58.153559 
H 21.302477 32.407449 57.527254 
H 23.677943 33.346858 58.509705 
H 22.264318 34.863189 62.175644 
H 21.715891 29.421568 58.097615 
H 23.195925 27.907540 58.982929 
H 24.089441 30.414080 60.507902 
H 25.066086 28.965995 60.316868 
H 25.329053 29.343761 57.921155 
H 23.993106 30.482391 57.869845 
H 26.466657 29.956382 66.789953 
H 23.429766 30.451700 66.821534 
H 24.691871 31.572052 67.315758 
H 26.003998 32.973044 65.025729 
H 22.898495 30.210537 64.330166 
H 23.274772 31.449016 62.161816 
H 26.099358 36.019348 66.300975 
H 23.714588 35.874586 65.345711 
H 23.906464 37.501804 64.723376 
H 27.895928 37.287469 66.849242 
H 27.892306 40.196979 66.384171 
H 28.750767 37.579221 64.485543 
H 29.884571 39.302186 62.511628 
H 31.698266 37.016162 63.485426 
H 32.022942 38.754481 63.715590 
H 31.977093 38.073818 62.074453 
H 24.041793 42.822120 61.766253 
H 23.864637 43.433825 63.178344 
H 26.492940 39.604978 56.288025 
H 25.337594 38.880492 57.032980 
H 28.278162 39.343601 57.940309 
H 25.248278 30.936084 54.875193 
H 24.287488 31.797559 53.989852 
H 29.690083 31.526849 58.445022 
H 29.854973 30.099664 57.861211 
H 29.221947 31.795993 55.320296 
H 25.734083 39.327961 62.316420 
H 26.539478 38.190425 61.600104 
H 24.260057 40.883945 63.129103 
H 24.691378 39.698787 64.050299 
H 25.355278 38.412926 54.379625 
H 25.176703 37.945529 52.836799 
H 25.965570 43.515355 62.236278 
H 27.169217 43.098854 61.402079 
H 26.751720 37.601788 56.448573 
H 27.258350 40.615101 61.148374 
H 28.581636 41.205982 60.599098 
H 28.364346 36.096202 53.696347 
H 26.855231 36.510836 53.844647 
H 31.124569 30.119696 64.328165 
H 29.968233 32.772517 65.396918 
H 30.616172 32.518534 63.790367 
H 28.789909 30.540938 63.676814 
H 27.997231 31.500286 64.933749 
H 37.562116 31.416449 62.143319 
H 36.473504 33.439077 61.072243 
H 35.344609 32.116116 61.331734 
H 34.520583 33.255182 63.440975 
H 35.662387 34.561933 63.166190 
H 33.550014 35.357208 62.450895 
H 34.506597 35.091220 60.979462 
H 31.143094 35.614636 59.426992 
H 32.350371 36.087381 60.583760 
H 30.250198 33.441381 59.558401 
H 31.276275 32.191824 60.159670 
H 24.808855 45.371600 63.953062 
H 23.385375 45.958511 64.205676 
H 29.668113 30.130691 60.008453 
H 28.774904 30.550641 61.206995 
H 26.385066 28.783087 55.808939 
H 26.240778 28.714294 54.237006 
H 29.111438 39.204930 59.280471 
H 25.894139 33.075103 55.259671 
H 28.444638 30.688810 56.159223 
H 32.932099 32.753233 61.645060 
H 27.515889 36.397171 55.853541 
H 25.254707 33.068999 62.586328 
H 20.306985 33.766250 60.980951 
H 31.743754 38.518329 59.134202 
H 30.538795 39.854274 57.367402 
H 31.905504 40.952697 57.248959 
H 31.403755 42.825563 58.251999 
H 30.546032 42.968305 59.746876 
H 33.169909 39.566185 58.953844 
C 32.279198 39.175110 58.438897 
C 31.372251 40.283662 57.933409 
C 30.778675 41.068387 59.079418 
N 30.928528 42.381353 59.019792 
O 30.175949 40.513934 60.021567 
H 32.627875 38.558429 57.601058 
N 22.479886 39.038319 54.466057 
C 23.022999 40.393002 54.533999 
H 22.255798 41.057584 54.872573 
C 23.487323 40.846613 53.140263 
C 24.633999 41.823002 53.204999 
C 25.938999 41.365002 52.987000 
C 24.432999 43.206002 53.491000 
C 27.012999 42.258002 53.019999 
C 25.548999 44.110002 53.555999 
C 26.827999 43.625002 53.333999 
H 23.819282 39.971534 52.566144 
H 22.638790 41.276152 52.591226 
H 26.119479 40.314371 52.765834 
H 23.422688 43.582112 53.651823 
H 28.021125 41.886838 52.845067 
H 25.374517 45.160306 53.785632 
H 27.691410 44.287383 53.379811 
H 21.044552 36.869196 54.393027 
C 21.594999 36.938002 55.307999 
C 22.003102 38.382583 55.544331 
O 21.915579 38.928963 56.653069 
C 22.773441 35.939531 55.259945 
C 23.635206 36.008502 56.522640 
C 22.236860 34.521232 55.031556 
H 20.920546 36.659938 56.128043 
H 23.409616 36.208398 54.403225 
H 23.037257 35.810278 57.420784 
H 24.100734 36.990007 56.639937 
H 24.439289 35.265541 56.471001 
H 21.590017 34.214020 55.865525 
H 23.060170 33.799911 54.964904 
H 21.647542 34.455498 54.107012 
H 23.852183 40.404292 55.249666 
H 22.547125 38.540266 53.592713 
H 25.693852 34.691875 58.046352 
H 26.867762 34.344466 55.010448 
~     
